# Supplementary material for: You are more than what you eat: potentially adaptive enrichment of microbiome functions across bat dietary niches
Source: Anim Microbiome. 2021 Dec 14;3:82. doi: 10.1186/s42523-021-00139-8 (PMC8672517; doi:10.1186/s42523-021-00139-8)
Supplement: Supplementary file 4 — Additional file 4: Table S3. Confusion matrix for Random Forest models attempting to predict host family membership based on metagenome functions. Out-of-bag error rate was 49.36%. [file 42523_2021_139_MOESM4_ESM.xlsx]

## Sheet: Sheet1
#SampleID	Field No.	HostSpecies	HostGenus	HostFamily	FeedingNiche	Binary	Sex	NewOld	Voucher ID	Capture_locality			Provenance	Primer_Region	NCBI_EMBL#
259566	MRI-068	Artibeus_intermedius	Artibeus	Phyllostomidae	Frugivore	Plant_feeder	M	NewWorld	None	Lamanai Archaeological Reserve; Orange Walk District, Belize			This study	V6	PRJNA701438
259564	MRI-067	Artibeus_jamaicensis	Artibeus	Phyllostomidae	Frugivore	Plant_feeder	M	NewWorld	None	Lamanai Archaeological Reserve; Orange Walk District, Belize			This study	V6	PRJNA701438
259570	MRI-070	Artibeus_jamaicensis	Artibeus	Phyllostomidae	Frugivore	Plant_feeder	F	NewWorld	None	Lamanai Archaeological Reserve; Orange Walk District, Belize			This study	V6	PRJNA701438
259599	MRI-090	Artibeus_jamaicensis	Artibeus	Phyllostomidae	Frugivore	Plant_feeder	M	NewWorld	None	Lamanai Archaeological Reserve; Orange Walk District, Belize			This study	V6	PRJNA701438
251787	MRI-141	Artibeus_jamaicensis	Artibeus	Phyllostomidae	Frugivore	Plant_feeder	M	NewWorld	None	Lamanai Archaeological Reserve; Orange Walk District, Belize			This study	V6	PRJNA701438
251814	MRI-156	Artibeus_jamaicensis	Artibeus	Phyllostomidae	Frugivore	Plant_feeder	F	NewWorld	None	Lamanai Archaeological Reserve; Orange Walk District, Belize			This study	V6	PRJNA701438
259547	MRI056	Artibeus_lituratus	Artibeus	Phyllostomidae	Frugivore	Plant_feeder	M	NewWorld	None	Lamanai Archaeological Reserve; Orange Walk District, Belize			This study	V6	PRJNA701438
259580	MRI-077	Artibeus_lituratus	Artibeus	Phyllostomidae	Frugivore	Plant_feeder	M	NewWorld	None	Lamanai Archaeological Reserve; Orange Walk District, Belize			This study	V6	PRJNA701438
259634	MRI-121	Artibeus_lituratus	Artibeus	Phyllostomidae	Frugivore	Plant_feeder	M	NewWorld	None	Lamanai Archaeological Reserve; Orange Walk District, Belize			This study	V6	PRJNA701438
251791	MRI-139	Artibeus_lituratus	Artibeus	Phyllostomidae	Frugivore	Plant_feeder	F	NewWorld	None	Lamanai Archaeological Reserve; Orange Walk District, Belize			This study	V6	PRJNA701438
251785	MRI-144	Artibeus_lituratus	Artibeus	Phyllostomidae	Frugivore	Plant_feeder	NA	NewWorld	None	Lamanai Archaeological Reserve; Orange Walk District, Belize			This study	V6	PRJNA701438
251813	MRI-154	Artibeus_lituratus	Artibeus	Phyllostomidae	Frugivore	Plant_feeder	M	NewWorld	None	Lamanai Archaeological Reserve; Orange Walk District, Belize			This study	V6	PRJNA701438
251822	MRI-164	Artibeus_lituratus	Artibeus	Phyllostomidae	Frugivore	Plant_feeder	M	NewWorld	None	Lamanai Archaeological Reserve; Orange Walk District, Belize			This study	V6	PRJNA701438
251824	MRI-165	Artibeus_lituratus	Artibeus	Phyllostomidae	Frugivore	Plant_feeder	F	NewWorld	None	Lamanai Archaeological Reserve; Orange Walk District, Belize			This study	V6	PRJNA701438
251761	MRI-134	Bauerus_dubiaquercus	Bauerus	Vespertilionidae	Insectivore	Animal_feeder	M	NewWorld	None	Lamanai Archaeological Reserve; Orange Walk District, Belize			This study	V6	PRJNA701438
251793	MRI-146	Carollia_perspicillata	Carollia	Phyllostomidae	Frugivore	Plant_feeder	M	NewWorld	None	Lamanai Archaeological Reserve; Orange Walk District, Belize			This study	V6	PRJNA701438
251816	MRI-158	Carollia_perspicillata	Carollia	Phyllostomidae	Frugivore	Plant_feeder	M	NewWorld	None	Lamanai Archaeological Reserve; Orange Walk District, Belize			This study	V6	PRJNA701438
259546	MRI055	Carollia_sowelli	Carollia	Phyllostomidae	Frugivore	Plant_feeder	M	NewWorld	None	Lamanai Archaeological Reserve; Orange Walk District, Belize			This study	V6	PRJNA701438
259548	MRI057	Carollia_sowelli	Carollia	Phyllostomidae	Frugivore	Plant_feeder	F	NewWorld	None	Lamanai Archaeological Reserve; Orange Walk District, Belize			This study	V6	PRJNA701438
259549	MRI058	Carollia_sowelli	Carollia	Phyllostomidae	Frugivore	Plant_feeder	F	NewWorld	None	Lamanai Archaeological Reserve; Orange Walk District, Belize			This study	V6	PRJNA701438
259550	MRI059	Carollia_sowelli	Carollia	Phyllostomidae	Frugivore	Plant_feeder	F	NewWorld	None	Lamanai Archaeological Reserve; Orange Walk District, Belize			This study	V6	PRJNA701438
259555	MRI059	Carollia_sowelli	Carollia	Phyllostomidae	Frugivore	Plant_feeder	F	NewWorld	None	Lamanai Archaeological Reserve; Orange Walk District, Belize			This study	V6	PRJNA701438
259552	MRI060	Carollia_sowelli	Carollia	Phyllostomidae	Frugivore	Plant_feeder	F	NewWorld	None	Lamanai Archaeological Reserve; Orange Walk District, Belize			This study	V6	PRJNA701438
259568	MRI-069	Carollia_sowelli	Carollia	Phyllostomidae	Frugivore	Plant_feeder	F	NewWorld	None	Lamanai Archaeological Reserve; Orange Walk District, Belize			This study	V6	PRJNA701438
251789	MRI-140	Carollia_sowelli	Carollia	Phyllostomidae	Frugivore	Plant_feeder	F	NewWorld	None	Lamanai Archaeological Reserve; Orange Walk District, Belize			This study	V6	PRJNA701438
251794	MRI-145	Carollia_sowelli	Carollia	Phyllostomidae	Frugivore	Plant_feeder	F	NewWorld	None	Lamanai Archaeological Reserve; Orange Walk District, Belize			This study	V6	PRJNA701438
251800	MRI-148	Carollia_sowelli	Carollia	Phyllostomidae	Frugivore	Plant_feeder	F	NewWorld	None	Lamanai Archaeological Reserve; Orange Walk District, Belize			This study	V6	PRJNA701438
251801	MRI-149	Carollia_sowelli	Carollia	Phyllostomidae	Frugivore	Plant_feeder	M	NewWorld	None	Lamanai Archaeological Reserve; Orange Walk District, Belize			This study	V6	PRJNA701438
251802	MRI-150	Carollia_sowelli	Carollia	Phyllostomidae	Frugivore	Plant_feeder	F	NewWorld	None	Lamanai Archaeological Reserve; Orange Walk District, Belize			This study	V6	PRJNA701438
251817	MRI-159	Chrotopterus_auritus	Chrotopterus	Phyllostomidae	Carnivore	Animal_feeder	NA	NewWorld	None	Lamanai Archaeological Reserve; Orange Walk District, Belize			This study	V6	PRJNA701438
259562	MRI-066	Dermanura_phaeotis	Dermanura	Phyllostomidae	Frugivore	Plant_feeder	F	NewWorld	None	Lamanai Archaeological Reserve; Orange Walk District, Belize			This study	V6	PRJNA701438
259616	MRI-103	Dermanura_phaeotis	Dermanura	Phyllostomidae	Frugivore	Plant_feeder	M	NewWorld	None	Lamanai Archaeological Reserve; Orange Walk District, Belize			This study	V6	PRJNA701438
259601	MRI-091	Dermanura_watsoni	Dermanura	Phyllostomidae	Frugivore	Plant_feeder	M	NewWorld	None	Lamanai Archaeological Reserve; Orange Walk District, Belize			This study	V6	PRJNA701438
259618	MRI-104	Dermanura_watsoni	Dermanura	Phyllostomidae	Frugivore	Plant_feeder	M	NewWorld	None	Lamanai Archaeological Reserve; Orange Walk District, Belize			This study	V6	PRJNA701438
251821	MRI-166	Dermanura_watsoni	Dermanura	Phyllostomidae	Frugivore	Plant_feeder	F	NewWorld	None	Lamanai Archaeological Reserve; Orange Walk District, Belize			This study	V6	PRJNA701438
259607	MRI-094	Eptesicus_furinalis	Eptesicus	Vespertilionidae	Insectivore	Animal_feeder	F	NewWorld	None	Lamanai Archaeological Reserve; Orange Walk District, Belize			This study	V6	PRJNA701438
251762	MRI-137	Eptesicus_furinalis	Eptesicus	Vespertilionidae	Insectivore	Animal_feeder	M	NewWorld	None	Lamanai Archaeological Reserve; Orange Walk District, Belize			This study	V6	PRJNA701438
251757	MRI-136	Gardnernycteris_crenulatum	Gardnernycteris	Phyllostomidae	Insectivore	Animal_feeder	F	NewWorld	None	Lamanai Archaeological Reserve; Orange Walk District, Belize			This study	V6	PRJNA701438
259630	MRI-118	Glossophaga_soricina	Glossophaga	Phyllostomidae	Omnivore	Omnivorous	M	NewWorld	None	Lamanai Archaeological Reserve; Orange Walk District, Belize			This study	V6	PRJNA701438
259632	MRI-119	Glossophaga_soricina	Glossophaga	Phyllostomidae	Omnivore	Omnivorous	NA	NewWorld	None	Lamanai Archaeological Reserve; Orange Walk District, Belize			This study	V6	PRJNA701438
259636	MRI-122	Glossophaga_soricina	Glossophaga	Phyllostomidae	Omnivore	Omnivorous	M	NewWorld	None	Lamanai Archaeological Reserve; Orange Walk District, Belize			This study	V6	PRJNA701438
251792	MRI-138	Glossophaga_soricina	Glossophaga	Phyllostomidae	Omnivore	Omnivorous	M	NewWorld	None	Lamanai Archaeological Reserve; Orange Walk District, Belize			This study	V6	PRJNA701438
251788	MRI-142	Glossophaga_soricina	Glossophaga	Phyllostomidae	Omnivore	Omnivorous	F	NewWorld	None	Lamanai Archaeological Reserve; Orange Walk District, Belize			This study	V6	PRJNA701438
251799	MRI-147	Glossophaga_soricina	Glossophaga	Phyllostomidae	Omnivore	Omnivorous	F	NewWorld	None	Lamanai Archaeological Reserve; Orange Walk District, Belize			This study	V6	PRJNA701438
259556	MRI062	Lasiurus_ega	Lasiurus	Vespertilionidae	Insectivore	Animal_feeder	M	NewWorld	None	Lamanai Archaeological Reserve; Orange Walk District, Belize			This study	V6	PRJNA701438
259573	MRI-072	Lophostoma_evotis	Lophostoma	Phyllostomidae	Insectivore	Animal_feeder	M	NewWorld	None	Lamanai Archaeological Reserve; Orange Walk District, Belize			This study	V6	PRJNA701438
259628	MRI-117	Lophostoma_evotis	Lophostoma	Phyllostomidae	Insectivore	Animal_feeder	M	NewWorld	None	Lamanai Archaeological Reserve; Orange Walk District, Belize			This study	V6	PRJNA701438
251815	MRI-157	Mimon_cozumelae	Mimon	Phyllostomidae	Insectivore	Animal_feeder	M	NewWorld	None	Lamanai Archaeological Reserve; Orange Walk District, Belize			This study	V6	PRJNA701438
259587	MRI-082	Molossus_rufus	Molossus	Molossidae	Insectivore	Animal_feeder	M	NewWorld	None	Lamanai Archaeological Reserve; Orange Walk District, Belize			This study	V6	PRJNA701438
259589	MRI-083	Molossus_rufus	Molossus	Molossidae	Insectivore	Animal_feeder	F	NewWorld	None	Lamanai Archaeological Reserve; Orange Walk District, Belize			This study	V6	PRJNA701438
259591	MRI-084	Molossus_rufus	Molossus	Molossidae	Insectivore	Animal_feeder	F	NewWorld	None	Lamanai Archaeological Reserve; Orange Walk District, Belize			This study	V6	PRJNA701438
259593	MRI-085	Molossus_rufus	Molossus	Molossidae	Insectivore	Animal_feeder	M	NewWorld	None	Lamanai Archaeological Reserve; Orange Walk District, Belize			This study	V6	PRJNA701438
259603	MRI-092	Molossus_rufus	Molossus	Molossidae	Insectivore	Animal_feeder	F	NewWorld	None	Lamanai Archaeological Reserve; Orange Walk District, Belize			This study	V6	PRJNA701438
259610	MRI-098	Molossus_rufus	Molossus	Molossidae	Insectivore	Animal_feeder	F	NewWorld	None	Lamanai Archaeological Reserve; Orange Walk District, Belize			This study	V6	PRJNA701438
251809	MRI-163	Molossus_rufus	Molossus	Molossidae	Insectivore	Animal_feeder	M	NewWorld	None	Lamanai Archaeological Reserve; Orange Walk District, Belize			This study	V6	PRJNA701438
251759	MRI-135	Mormoops_megalophylla	Mormoops	Mormoopidae	Insectivore	Animal_feeder	M	NewWorld	None	Lamanai Archaeological Reserve; Orange Walk District, Belize			This study	V6	PRJNA701438
259558	MRI063	Myotis_elegans	Myotis	Vespertilionidae	Insectivore	Animal_feeder	M	NewWorld	None	Lamanai Archaeological Reserve; Orange Walk District, Belize			This study	V6	PRJNA701438
259633	MRI-120	Myotis_elegans	Myotis	Vespertilionidae	Insectivore	Animal_feeder	M	NewWorld	None	Lamanai Archaeological Reserve; Orange Walk District, Belize			This study	V6	PRJNA701438
259553	MRI061	Myotis_keaysi	Myotis	Vespertilionidae	Insectivore	Animal_feeder	F	NewWorld	None	Lamanai Archaeological Reserve; Orange Walk District, Belize			This study	V6	PRJNA701438
259611	MRI-099	Natalus_mexicanus	Natalus	Natalidae	Insectivore	Animal_feeder	M	NewWorld	None	Lamanai Archaeological Reserve; Orange Walk District, Belize			This study	V6	PRJNA701438
259614	MRI-100	Natalus_mexicanus	Natalus	Natalidae	Insectivore	Animal_feeder	M	NewWorld	None	Lamanai Archaeological Reserve; Orange Walk District, Belize			This study	V6	PRJNA701438
259645	MRI-133	Noctilio_leporinus	Natalus	Noctilionidae	Piscivore	Animal_feeder	F	NewWorld	None	Lamanai Archaeological Reserve; Orange Walk District, Belize			This study	V6	PRJNA701438
259560	MRI-065	Pteronotus_mesoamericanus	Pteronotus	Mormoopidae	Insectivore	Animal_feeder	F	NewWorld	None	Lamanai Archaeological Reserve; Orange Walk District, Belize			This study	V6	PRJNA701438
259575	MRI-073	Pteronotus_mesoamericanus	Pteronotus	Mormoopidae	Insectivore	Animal_feeder	M	NewWorld	None	Lamanai Archaeological Reserve; Orange Walk District, Belize			This study	V6	PRJNA701438
259585	MRI-081	Pteronotus_mesoamericanus	Pteronotus	Mormoopidae	Insectivore	Animal_feeder	F	NewWorld	None	Lamanai Archaeological Reserve; Orange Walk District, Belize			This study	V6	PRJNA701438
259624	MRI-113	Pteronotus_mesoamericanus	Pteronotus	Mormoopidae	Insectivore	Animal_feeder	F	NewWorld	None	Lamanai Archaeological Reserve; Orange Walk District, Belize			This study	V6	PRJNA701438
251812	MRI-153	Pteronotus_personatus	Pteronotus	Mormoopidae	Insectivore	Animal_feeder	F	NewWorld	None	Lamanai Archaeological Reserve; Orange Walk District, Belize			This study	V6	PRJNA701438
251808	MRI-162	Rhogeessa_aeneus	Rhogeessa	Vespertilionidae	Insectivore	Animal_feeder	F	NewWorld	None	Lamanai Archaeological Reserve; Orange Walk District, Belize			This study	V6	PRJNA701438
259622	MRI-111	Rhynchonycteris_naso	Rhynchonycteris	Emballonuridae	Insectivore	Animal_feeder	F	NewWorld	None	Lamanai Archaeological Reserve; Orange Walk District, Belize			This study	V6	PRJNA701438
259639	MRI-127	Rhynchonycteris_naso	Rhynchonycteris	Emballonuridae	Insectivore	Animal_feeder	F	NewWorld	None	Lamanai Archaeological Reserve; Orange Walk District, Belize			This study	V6	PRJNA701438
259640	MRI-128	Rhynchonycteris_naso	Rhynchonycteris	Emballonuridae	Insectivore	Animal_feeder	F	NewWorld	None	Lamanai Archaeological Reserve; Orange Walk District, Belize			This study	V6	PRJNA701438
259641	MRI-129	Rhynchonycteris_naso	Rhynchonycteris	Emballonuridae	Insectivore	Animal_feeder	M	NewWorld	None	Lamanai Archaeological Reserve; Orange Walk District, Belize			This study	V6	PRJNA701438
259642	MRI-130	Rhynchonycteris_naso	Rhynchonycteris	Emballonuridae	Insectivore	Animal_feeder	F	NewWorld	None	Lamanai Archaeological Reserve; Orange Walk District, Belize			This study	V6	PRJNA701438
259643	MRI-131	Rhynchonycteris_naso	Rhynchonycteris	Emballonuridae	Insectivore	Animal_feeder	F	NewWorld	None	Lamanai Archaeological Reserve; Orange Walk District, Belize			This study	V6	PRJNA701438
259644	MRI-132	Rhynchonycteris_naso	Rhynchonycteris	Emballonuridae	Insectivore	Animal_feeder	F	NewWorld	None	Lamanai Archaeological Reserve; Orange Walk District, Belize			This study	V6	PRJNA701438
251825	MRI-175	Saccopteryx_bilineata	Saccopteryx	Emballonuridae	Insectivore	Animal_feeder	M	NewWorld	None	Lamanai Archaeological Reserve; Orange Walk District, Belize			This study	V6	PRJNA701438
259583	MRI-079	Sturnira_parvidens	Sturnira	Phyllostomidae	Frugivore	Plant_feeder	M	NewWorld	None	Lamanai Archaeological Reserve; Orange Walk District, Belize			This study	V6	PRJNA701438
259559	MRI064	Sturnira_parvidens	Sturnira	Phyllostomidae	Frugivore	Plant_feeder	F	NewWorld	None	Lamanai Archaeological Reserve; Orange Walk District, Belize			This study	V6	PRJNA701438
259605	MRI-093	Sturnira_parvidens	Sturnira	Phyllostomidae	Frugivore	Plant_feeder	M	NewWorld	None	Lamanai Archaeological Reserve; Orange Walk District, Belize			This study	V6	PRJNA701438
251609	MRI-096	Sturnira_parvidens	Sturnira	Phyllostomidae	Frugivore	Plant_feeder	M	NewWorld	None	Lamanai Archaeological Reserve; Orange Walk District, Belize			This study	V6	PRJNA701438
259620	MRI-105	Sturnira_parvidens	Sturnira	Phyllostomidae	Frugivore	Plant_feeder	M	NewWorld	None	Lamanai Archaeological Reserve; Orange Walk District, Belize			This study	V6	PRJNA701438
259637	MRI-123	Sturnira_parvidens	Sturnira	Phyllostomidae	Frugivore	Plant_feeder	M	NewWorld	None	Lamanai Archaeological Reserve; Orange Walk District, Belize			This study	V6	PRJNA701438
259625	MRI-115	Trachops_cirrhosus	Trachops	Phyllostomidae	Carnivore	Animal_feeder	M	NewWorld	None	Lamanai Archaeological Reserve; Orange Walk District, Belize			This study	V6	PRJNA701438
251786	MRI-143	Trachops_cirrhosus	Trachops	Phyllostomidae	Carnivore	Animal_feeder	F	NewWorld	None	Lamanai Archaeological Reserve; Orange Walk District, Belize			This study	V6	PRJNA701438
251819	MRI-160	Trachops_cirrhosus	Trachops	Phyllostomidae	Carnivore	Animal_feeder	F	NewWorld	None	Lamanai Archaeological Reserve; Orange Walk District, Belize			This study	V6	PRJNA701438
251795	NA	Rhogeessa_aeneus	Rhogeessa	Vespertilionidae	Insectivore	Animal_feeder	NA	NewWorld	None	Lamanai Archaeological Reserve; Orange Walk District, Belize			This study	V6	PRJNA701438
251796	NA	Artibeus_jamaicensis	Artibeus	Phyllostomidae	Frugivore	Plant_feeder	NA	NewWorld	None	Lamanai Archaeological Reserve; Orange Walk District, Belize			This study	V6	PRJNA701438
251797	NA	Carollia_sowelli	Carollia	Phyllostomidae	Frugivore	Plant_feeder	NA	NewWorld	None	Lamanai Archaeological Reserve; Orange Walk District, Belize			This study	V6	PRJNA701438
251810	NA	Molossus_rufus	Molossus	Molossidae	Insectivore	Animal_feeder	NA	NewWorld	None	Lamanai Archaeological Reserve; Orange Walk District, Belize			This study	V6	PRJNA701438
NEG	NA	Control	Control	Control	Control	Control	Control	NewWorld	None	Lamanai Archaeological Reserve; Orange Walk District, Belize			This study	V6	PRJNA701438
POS	NA	Control	Control	Control	Control	Control	Control	NewWorld	None	Lamanai Archaeological Reserve; Orange Walk District, Belize			This study	V6	PRJNA701438
ARIN.MD..015	MD015	Artibeus_intermedius	Artibeus	Phyllostomidae	Frugivore	Plant_feeder	M	NewWorld	None	Lamanai Archaeological Reserve; Orange Walk District, Belize			This study	V4	PRJNA701438
ARIN.MD..016	MD106	Artibeus_intermedius	Artibeus	Phyllostomidae	Frugivore	Plant_feeder	M	NewWorld	None	Lamanai Archaeological Reserve; Orange Walk District, Belize			This study	V4	PRJNA701438
ARJA.MD.007	MD007	Artibeus_jamaicensis	Artibeus	Phyllostomidae	Frugivore	Plant_feeder	M	NewWorld	None	Lamanai Archaeological Reserve; Orange Walk District, Belize			This study	V4	PRJNA701438
ARJA.MD.008	MD008	Artibeus_jamaicensis	Artibeus	Phyllostomidae	Frugivore	Plant_feeder	M	NewWorld	None	Lamanai Archaeological Reserve; Orange Walk District, Belize			This study	V4	PRJNA701438
ARJA.MD.009	MD009	Artibeus_jamaicensis	Artibeus	Phyllostomidae	Frugivore	Plant_feeder	M	NewWorld	None	Lamanai Archaeological Reserve; Orange Walk District, Belize			This study	V4	PRJNA701438
ARJA.MD.010	MD010	Artibeus_jamaicensis	Artibeus	Phyllostomidae	Frugivore	Plant_feeder	M	NewWorld	None	Lamanai Archaeological Reserve; Orange Walk District, Belize			This study	V4	PRJNA701438
ARJA.MD.017	MD017	Artibeus_jamaicensis	Artibeus	Phyllostomidae	Frugivore	Plant_feeder	F	NewWorld	None	Lamanai Archaeological Reserve; Orange Walk District, Belize			This study	V4	PRJNA701438
ARJA.MD.018	MD018	Artibeus_jamaicensis	Artibeus	Phyllostomidae	Frugivore	Plant_feeder	F	NewWorld	None	Lamanai Archaeological Reserve; Orange Walk District, Belize			This study	V4	PRJNA701438
ARJA.MD.020	MD020	Artibeus_jamaicensis	Artibeus	Phyllostomidae	Frugivore	Plant_feeder	F	NewWorld	None	Lamanai Archaeological Reserve; Orange Walk District, Belize			This study	V4	PRJNA701438
ARLI.MD.011	MD011	Artibeus_lituratus	Artibeus	Phyllostomidae	Frugivore	Plant_feeder	M	NewWorld	None	Lamanai Archaeological Reserve; Orange Walk District, Belize			This study	V4	PRJNA701438
ARLI.MD.013	MD013	Artibeus_lituratus	Artibeus	Phyllostomidae	Frugivore	Plant_feeder	M	NewWorld	None	Lamanai Archaeological Reserve; Orange Walk District, Belize			This study	V4	PRJNA701438
CHAU.MD.022	MD022	Chrotopterus_auritus	Chrotopterus	Phyllostomidae	Carnivore	Animal_feeder	M	NewWorld	None	Lamanai Archaeological Reserve; Orange Walk District, Belize			This study	V4	PRJNA701438
CHAU.MD.023	MD023	Chrotopterus_auritus	Chrotopterus	Phyllostomidae	Carnivore	Animal_feeder	M	NewWorld	None	Lamanai Archaeological Reserve; Orange Walk District, Belize			This study	V4	PRJNA701438
DERO.MD.021	MD021	Desmodus_rotundus	Desmodus	Phyllostomidae	Sanguivore	Animal_feeder	M	NewWorld	None	Lamanai Archaeological Reserve; Orange Walk District, Belize			This study	V4	PRJNA701438
EPFU.MD.004	MD004	Eptesicus_furinalis	Eptesicus	Vespertilionidae	Insectivore	Animal_feeder	M	NewWorld	None	Lamanai Archaeological Reserve; Orange Walk District, Belize			This study	V4	PRJNA701438
EPFU.MD.005	MD005	Eptesicus_furinalis	Eptesicus	Vespertilionidae	Insectivore	Animal_feeder	M	NewWorld	None	Lamanai Archaeological Reserve; Orange Walk District, Belize			This study	V4	PRJNA701438
EPFU.MD.014	MD014	Eptesicus_furinalis	Eptesicus	Vespertilionidae	Insectivore	Animal_feeder	M	NewWorld	None	Lamanai Archaeological Reserve; Orange Walk District, Belize			This study	V4	PRJNA701438
GLSO.MD.006	MD006	Glossophaga_soricina	Glossophaga	Phyllostomidae	Omnivore	Omnivorous	M	NewWorld	None	Lamanai Archaeological Reserve; Orange Walk District, Belize			This study	V4	PRJNA701438
LOEV.MD.0009	MD009	Lophostoma_evotis	Lophostoma	Phyllostomidae	Insectivore	Animal_feeder	F	NewWorld	None	Lamanai Archaeological Reserve; Orange Walk District, Belize			This study	V4	PRJNA701438
MICO.MD.0001	MD0001	Mimon_cozumelae	Mimon	Phyllostomidae	Insectivore	Animal_feeder	M	NewWorld	None	Lamanai Archaeological Reserve; Orange Walk District, Belize			This study	V4	PRJNA701438
PHDI.MD.024	MD024	Phyllostomus_discolor	Phyllostomus	Phyllostomidae	Omnivore	Omnivorous	M	NewWorld	None	Lamanai Archaeological Reserve; Orange Walk District, Belize			This study	V4	PRJNA701438
PTDA.MD.0002	MD0002	Pteronotus_fulvus	Pteronotus	Mormoopidae	Insectivore	Animal_feeder	F	NewWorld	None	Lamanai Archaeological Reserve; Orange Walk District, Belize			This study	V4	PRJNA701438
PTDA.MD.0007	MD0007	Pteronotus_fulvus	Pteronotus	Mormoopidae	Insectivore	Animal_feeder	M	NewWorld	None	Lamanai Archaeological Reserve; Orange Walk District, Belize			This study	V4	PRJNA701438
PTDA.MD.0010	MD010	Pteronotus_fulvus	Pteronotus	Mormoopidae	Insectivore	Animal_feeder	F	NewWorld	None	Lamanai Archaeological Reserve; Orange Walk District, Belize			This study	V4	PRJNA701438
PTME.MD.0004	MD0004	Pteronotus_mesoamericanus	Pteronotus	Mormoopidae	Insectivore	Animal_feeder	F	NewWorld	None	Lamanai Archaeological Reserve; Orange Walk District, Belize			This study	V4	PRJNA701438
PTME.MD.0005	MD0005	Pteronotus_mesoamericanus	Pteronotus	Mormoopidae	Insectivore	Animal_feeder	F	NewWorld	None	Lamanai Archaeological Reserve; Orange Walk District, Belize			This study	V4	PRJNA701438
PTME.MD.0006	MD006	Pteronotus_mesoamericanus	Pteronotus	Mormoopidae	Insectivore	Animal_feeder	F	NewWorld	None	Lamanai Archaeological Reserve; Orange Walk District, Belize			This study	V4	PRJNA701438
PTPA.MD.001	MD001	Pteronotus_mesoamericanus	Pteronotus	Mormoopidae	Insectivore	Animal_feeder	M	NewWorld	None	Lamanai Archaeological Reserve; Orange Walk District, Belize			This study	V4	PRJNA701438
RHAE.MD.0003	MD0003	Rhogeessa_aeneus	Rhogeessa	Vespertilionidae	Insectivore	Animal_feeder	F	NewWorld	None	Lamanai Archaeological Reserve; Orange Walk District, Belize			This study	V4	PRJNA701438
STLI.MD.0008	MD0008	Sturnira_parvidens	Sturnira	Phyllostomidae	Frugivore	Plant_feeder	F	NewWorld	None	Lamanai Archaeological Reserve; Orange Walk District, Belize			This study	V4	PRJNA701438
STLI.MD.003	MD003	Sturnira_parvidens	Sturnira	Phyllostomidae	Frugivore	Plant_feeder	M	NewWorld	None	Lamanai Archaeological Reserve; Orange Walk District, Belize			This study	V4	PRJNA701438
STLI.MD.012	MD012	Sturnira_parvidens	Sturnira	Phyllostomidae	Frugivore	Plant_feeder	M	NewWorld	None	Lamanai Archaeological Reserve; Orange Walk District, Belize			This study	V4	PRJNA701438
STLI.MD.019	MD019	Sturnira_parvidens	Sturnira	Phyllostomidae	Frugivore	Plant_feeder	M	NewWorld	None	Lamanai Archaeological Reserve; Orange Walk District, Belize			This study	V4	PRJNA701438
TRCI.MD.002	MD002	Trachops_cirrhosus	Trachops	Phyllostomidae	Carnivore	Animal_feeder	F	NewWorld	None	Lamanai Archaeological Reserve; Orange Walk District, Belize			This study	V4	PRJNA701438
JCK.10302.FecalFTA.1	JCK.10302	Myonycteris_angolensis	Myonycteris	Pteropodidae	Frugivore	Plant_feeder	F	OldWorld	FMNH232428	Acholi Region; Lamwo District; Agoro-Agu Forest Reserve; Uganda			Lutzetal2019	V4	PRJEB32520
JCK.10301.FecalFTA	JCK.10301	Myonycteris_angolensis	Myonycteris	Pteropodidae	Frugivore	Plant_feeder	F	OldWorld	FMNH232427	Acholi Region; Lamwo District; Agoro-Agu Forest Reserve; Uganda			Lutzetal2019	V4	PRJEB32520
JCK.10299.FecalFTA	JCK.10299	Myonycteris_angolensis	Myonycteris	Pteropodidae	Frugivore	Plant_feeder	F	OldWorld	FMNH232426	Acholi Region; Lamwo District; Agoro-Agu Forest Reserve; Uganda			Lutzetal2019	V4	PRJEB32520
JCK.10337.FecalFTA	JCK.10337	Stenonycteris_lanosus	Stenonycteris	Pteropodidae	Frugivore	Plant_feeder	F	OldWorld	FMNH232486	Acholi Region; Lamwo District; Agoro-Agu Forest Reserve; Uganda			Lutzetal2019	V4	PRJEB32520
JCK.10409.FecalFTA	JCK.10409	Stenonycteris_lanosus	Stenonycteris	Pteropodidae	Frugivore	Plant_feeder	F	OldWorld	FMNH232512	Acholi Region; Lamwo District; Agoro-Agu Forest Reserve; Uganda			Lutzetal2019	V4	PRJEB32520
JCK.10408.FecalFTA	JCK.10408	Stenonycteris_lanosus	Stenonycteris	Pteropodidae	Frugivore	Plant_feeder	F	OldWorld	FMNH232511	Acholi Region; Lamwo District; Agoro-Agu Forest Reserve; Uganda			Lutzetal2019	V4	PRJEB32520
JCK.10407.FecalFTA	JCK.10407	Stenonycteris_lanosus	Stenonycteris	Pteropodidae	Frugivore	Plant_feeder	F	OldWorld	FMNH232510	Acholi Region; Lamwo District; Agoro-Agu Forest Reserve; Uganda			Lutzetal2019	V4	PRJEB32520
JCK.10404.FecalFTA	JCK.10404	Stenonycteris_lanosus	Stenonycteris	Pteropodidae	Frugivore	Plant_feeder	M	OldWorld	FMNH232507	Acholi Region; Lamwo District; Agoro-Agu Forest Reserve; Uganda			Lutzetal2019	V4	PRJEB32520
JCK.10403.FecalFTA.2	JCK.10403	Stenonycteris_lanosus	Stenonycteris	Pteropodidae	Frugivore	Plant_feeder	M	OldWorld	FMNH232506	Acholi Region; Lamwo District; Agoro-Agu Forest Reserve; Uganda			Lutzetal2019	V4	PRJEB32520
JCK.10386.FecalFTA	JCK.10386	Stenonycteris_lanosus	Stenonycteris	Pteropodidae	Frugivore	Plant_feeder	M	OldWorld	FMNH232505	Acholi Region; Lamwo District; Agoro-Agu Forest Reserve; Uganda			Lutzetal2019	V4	PRJEB32520
JCK.10383.FecalFTA	JCK.10383	Stenonycteris_lanosus	Stenonycteris	Pteropodidae	Frugivore	Plant_feeder	F	OldWorld	FMNH232502	Acholi Region; Lamwo District; Agoro-Agu Forest Reserve; Uganda			Lutzetal2019	V4	PRJEB32520
JCK.10381.FecalFTA	JCK.10381	Stenonycteris_lanosus	Stenonycteris	Pteropodidae	Frugivore	Plant_feeder	M	OldWorld	FMNH232501	Acholi Region; Lamwo District; Agoro-Agu Forest Reserve; Uganda			Lutzetal2019	V4	PRJEB32520
JCK.10380.FecalFTA	JCK.10380	Stenonycteris_lanosus	Stenonycteris	Pteropodidae	Frugivore	Plant_feeder	M	OldWorld	FMNH232500	Acholi Region; Lamwo District; Agoro-Agu Forest Reserve; Uganda			Lutzetal2019	V4	PRJEB32520
JCK.10368.FecalFTA	JCK.10368	Stenonycteris_lanosus	Stenonycteris	Pteropodidae	Frugivore	Plant_feeder	F	OldWorld	FMNH232495	Acholi Region; Lamwo District; Agoro-Agu Forest Reserve; Uganda			Lutzetal2019	V4	PRJEB32520
JCK.10364.FecalFTA	JCK.10364	Stenonycteris_lanosus	Stenonycteris	Pteropodidae	Frugivore	Plant_feeder	M	OldWorld	FMNH232491	Acholi Region; Lamwo District; Agoro-Agu Forest Reserve; Uganda			Lutzetal2019	V4	PRJEB32520
JCK.10361.FecalFTA	JCK.10361	Stenonycteris_lanosus	Stenonycteris	Pteropodidae	Frugivore	Plant_feeder	M	OldWorld	FMNH232489	Acholi Region; Lamwo District; Agoro-Agu Forest Reserve; Uganda			Lutzetal2019	V4	PRJEB32520
JCK.10339.FecalFTA	JCK.10339	Stenonycteris_lanosus	Stenonycteris	Pteropodidae	Frugivore	Plant_feeder	F	OldWorld	FMNH232488	Acholi Region; Lamwo District; Agoro-Agu Forest Reserve; Uganda			Lutzetal2019	V4	PRJEB32520
JCK.10338.FecalFTA	JCK.10338	Stenonycteris_lanosus	Stenonycteris	Pteropodidae	Frugivore	Plant_feeder	F	OldWorld	FMNH232487	Acholi Region; Lamwo District; Agoro-Agu Forest Reserve; Uganda			Lutzetal2019	V4	PRJEB32520
JCK.10332.FecalFTA.1	JCK.10332	Stenonycteris_lanosus	Stenonycteris	Pteropodidae	Frugivore	Plant_feeder	M	OldWorld	FMNH232482	Acholi Region; Lamwo District; Agoro-Agu Forest Reserve; Uganda			Lutzetal2019	V4	PRJEB32520
JCK.10332.FecalFTA.2	JCK.10332	Stenonycteris_lanosus	Stenonycteris	Pteropodidae	Frugivore	Plant_feeder	M	OldWorld	FMNH232482	Acholi Region; Lamwo District; Agoro-Agu Forest Reserve; Uganda			Lutzetal2019	V4	PRJEB32520
JCK.10305.FecalFTA	JCK.10305	Stenonycteris_lanosus	Stenonycteris	Pteropodidae	Frugivore	Plant_feeder	F	OldWorld	FMNH232481	Acholi Region; Lamwo District; Agoro-Agu Forest Reserve; Uganda			Lutzetal2019	V4	PRJEB32520
JCK.10300.FecalFTA	JCK.10300	Stenonycteris_lanosus	Stenonycteris	Pteropodidae	Frugivore	Plant_feeder	F	OldWorld	FMNH232478	Acholi Region; Lamwo District; Agoro-Agu Forest Reserve; Uganda			Lutzetal2019	V4	PRJEB32520
JCK.10291.FecalFTA.1	JCK.10291	Stenonycteris_lanosus	Stenonycteris	Pteropodidae	Frugivore	Plant_feeder	F	OldWorld	FMNH232476	Acholi Region; Lamwo District; Agoro-Agu Forest Reserve; Uganda			Lutzetal2019	V4	PRJEB32520
JCK.10291.FecalFTA.2	JCK.10291	Stenonycteris_lanosus	Stenonycteris	Pteropodidae	Frugivore	Plant_feeder	F	OldWorld	FMNH232476	Acholi Region; Lamwo District; Agoro-Agu Forest Reserve; Uganda			Lutzetal2019	V4	PRJEB32520
JCK.10406.FecalFTA	JCK.10406	Stenonycteris_lanosus	Stenonycteris	Pteropodidae	Frugivore	Plant_feeder	M	OldWorld	FMNH232509	Acholi Region; Lamwo District; Agoro-Agu Forest Reserve; Uganda			Lutzetal2019	V4	PRJEB32520
JCK.10405.FecalFTA	JCK.10405	Stenonycteris_lanosus	Stenonycteris	Pteropodidae	Frugivore	Plant_feeder	M	OldWorld	FMNH232508	Acholi Region; Lamwo District; Agoro-Agu Forest Reserve; Uganda			Lutzetal2019	V4	PRJEB32520
JCK.10385.FecalFTA	JCK.10385	Stenonycteris_lanosus	Stenonycteris	Pteropodidae	Frugivore	Plant_feeder	M	OldWorld	FMNH232504	Acholi Region; Lamwo District; Agoro-Agu Forest Reserve; Uganda			Lutzetal2019	V4	PRJEB32520
JCK.10384.FecalFTA.1	JCK.10384	Stenonycteris_lanosus	Stenonycteris	Pteropodidae	Frugivore	Plant_feeder	F	OldWorld	FMNH232503	Acholi Region; Lamwo District; Agoro-Agu Forest Reserve; Uganda			Lutzetal2019	V4	PRJEB32520
JCK.10384.FecalFTA.2	JCK.10384	Stenonycteris_lanosus	Stenonycteris	Pteropodidae	Frugivore	Plant_feeder	F	OldWorld	FMNH232503	Acholi Region; Lamwo District; Agoro-Agu Forest Reserve; Uganda			Lutzetal2019	V4	PRJEB32520
JCK.10379.FecalFTA	JCK.10379	Stenonycteris_lanosus	Stenonycteris	Pteropodidae	Frugivore	Plant_feeder	M	OldWorld	FMNH232499	Acholi Region; Lamwo District; Agoro-Agu Forest Reserve; Uganda			Lutzetal2019	V4	PRJEB32520
JCK.10378.FecalFTA	JCK.10378	Stenonycteris_lanosus	Stenonycteris	Pteropodidae	Frugivore	Plant_feeder	F	OldWorld	FMNH232498	Acholi Region; Lamwo District; Agoro-Agu Forest Reserve; Uganda			Lutzetal2019	V4	PRJEB32520
JCK.10377.FecalFTA	JCK.10377	Stenonycteris_lanosus	Stenonycteris	Pteropodidae	Frugivore	Plant_feeder	M	OldWorld	FMNH232497	Acholi Region; Lamwo District; Agoro-Agu Forest Reserve; Uganda			Lutzetal2019	V4	PRJEB32520
JCK.10369.FecalFTA	JCK.10369	Stenonycteris_lanosus	Stenonycteris	Pteropodidae	Frugivore	Plant_feeder	F	OldWorld	FMNH232496	Acholi Region; Lamwo District; Agoro-Agu Forest Reserve; Uganda			Lutzetal2019	V4	PRJEB32520
JCK.10367.FecalFTA	JCK.10367	Stenonycteris_lanosus	Stenonycteris	Pteropodidae	Frugivore	Plant_feeder	M	OldWorld	FMNH232494	Acholi Region; Lamwo District; Agoro-Agu Forest Reserve; Uganda			Lutzetal2019	V4	PRJEB32520
JCK.10366.FecalFTA	JCK.10366	Stenonycteris_lanosus	Stenonycteris	Pteropodidae	Frugivore	Plant_feeder	F	OldWorld	FMNH232493	Acholi Region; Lamwo District; Agoro-Agu Forest Reserve; Uganda			Lutzetal2019	V4	PRJEB32520
JCK.10365.FecalFTA	JCK.10365	Stenonycteris_lanosus	Stenonycteris	Pteropodidae	Frugivore	Plant_feeder	F	OldWorld	FMNH232492	Acholi Region; Lamwo District; Agoro-Agu Forest Reserve; Uganda			Lutzetal2019	V4	PRJEB32520
JCK.10362.FecalFTA	JCK.10362	Stenonycteris_lanosus	Stenonycteris	Pteropodidae	Frugivore	Plant_feeder	F	OldWorld	FMNH232490	Acholi Region; Lamwo District; Agoro-Agu Forest Reserve; Uganda			Lutzetal2019	V4	PRJEB32520
JCK.10336.FecalFTA	JCK.10336	Stenonycteris_lanosus	Stenonycteris	Pteropodidae	Frugivore	Plant_feeder	F	OldWorld	FMNH232485	Acholi Region; Lamwo District; Agoro-Agu Forest Reserve; Uganda			Lutzetal2019	V4	PRJEB32520
JCK.10334.FecalFTA	JCK.10334	Stenonycteris_lanosus	Stenonycteris	Pteropodidae	Frugivore	Plant_feeder	M	OldWorld	FMNH232484	Acholi Region; Lamwo District; Agoro-Agu Forest Reserve; Uganda			Lutzetal2019	V4	PRJEB32520
JCK.10333.FecalFTA	JCK.10333	Stenonycteris_lanosus	Stenonycteris	Pteropodidae	Frugivore	Plant_feeder	M	OldWorld	FMNH232483	Acholi Region; Lamwo District; Agoro-Agu Forest Reserve; Uganda			Lutzetal2019	V4	PRJEB32520
JCK.10304.FecalFTA	JCK.10304	Stenonycteris_lanosus	Stenonycteris	Pteropodidae	Frugivore	Plant_feeder	F	OldWorld	FMNH232480	Acholi Region; Lamwo District; Agoro-Agu Forest Reserve; Uganda			Lutzetal2019	V4	PRJEB32520
JCK.10303.FecalFTA	JCK.10303	Stenonycteris_lanosus	Stenonycteris	Pteropodidae	Frugivore	Plant_feeder	M	OldWorld	FMNH232479	Acholi Region; Lamwo District; Agoro-Agu Forest Reserve; Uganda			Lutzetal2019	V4	PRJEB32520
JCK.10298.FecalFTA.1	JCK.10298	Stenonycteris_lanosus	Stenonycteris	Pteropodidae	Frugivore	Plant_feeder	F	OldWorld	FMNH232477	Acholi Region; Lamwo District; Agoro-Agu Forest Reserve; Uganda			Lutzetal2019	V4	PRJEB32520
JCK.10298.FecalFTA.2	JCK.10298	Stenonycteris_lanosus	Stenonycteris	Pteropodidae	Frugivore	Plant_feeder	F	OldWorld	FMNH232477	Acholi Region; Lamwo District; Agoro-Agu Forest Reserve; Uganda			Lutzetal2019	V4	PRJEB32520
JCK.10363.FecalFTA	JCK.10363	Epomophorus_wahlbergi	Epomophorus	Pteropodidae	Frugivore	Plant_feeder	F	OldWorld	FMNH232396	Acholi Region; Lamwo District; Agoro-Agu Forest Reserve; Uganda			Lutzetal2019	V4	PRJEB32520
JCK.10360.FecalFTA	JCK.10360	Epomophorus_wahlbergi	Epomophorus	Pteropodidae	Frugivore	Plant_feeder	F	OldWorld	FMNH232395	Acholi Region; Lamwo District; Agoro-Agu Forest Reserve; Uganda			Lutzetal2019	V4	PRJEB32520
JCK.10329.FecalFTA.1	JCK.10329	Epomophorus_wahlbergi	Epomophorus	Pteropodidae	Frugivore	Plant_feeder	F	OldWorld	FMNH232394	Acholi Region; Lamwo District; Agoro-Agu Forest Reserve; Uganda			Lutzetal2019	V4	PRJEB32520
JCK.10329.FecalFTA.2	JCK.10329	Epomophorus_wahlbergi	Epomophorus	Pteropodidae	Frugivore	Plant_feeder	F	OldWorld	FMNH232394	Acholi Region; Lamwo District; Agoro-Agu Forest Reserve; Uganda			Lutzetal2019	V4	PRJEB32520
JCK.10382.FecalFTA	JCK.10382	Epomophorus_wahlbergi	Epomophorus	Pteropodidae	Frugivore	Plant_feeder	M	OldWorld	FMNH232397	Acholi Region; Lamwo District; Agoro-Agu Forest Reserve; Uganda			Lutzetal2019	V4	PRJEB32520
JCK.10286.FecalFTA	JCK.10286	Epomophorus_wahlbergi	Epomophorus	Pteropodidae	Frugivore	Plant_feeder	F	OldWorld	FMNH232398	Acholi Region; Lamwo District; Agoro-Agu Forest Reserve; Uganda			Lutzetal2019	V4	PRJEB32520
JCK.10335.FecalFTA	JCK.10335	Nycteris_arge	Nycteris	Nycteridae	Insectivore	Animal_feeder	F	OldWorld	FMNH232431	Acholi Region; Lamwo District; Agoro-Agu Forest Reserve; Uganda			Lutzetal2019	V4	PRJEB32520
JCK.10328.FecalFTA	JCK.10328	Nycteris_arge	Nycteris	Nycteridae	Insectivore	Animal_feeder	M	OldWorld	FMNH232430	Acholi Region; Lamwo District; Agoro-Agu Forest Reserve; Uganda			Lutzetal2019	V4	PRJEB32520
JCK.10290.FecalFTA	JCK.10290	Nycteris_arge	Nycteris	Nycteridae	Insectivore	Animal_feeder	M	OldWorld	FMNH232429	Acholi Region; Lamwo District; Agoro-Agu Forest Reserve; Uganda			Lutzetal2019	V4	PRJEB32520
JCK.10401.FecalFTA	JCK.10401	Rhinolophus_clivosus acrotis	Rhinolophus	Rhinolophidae	Insectivore	Animal_feeder	F	OldWorld	FMNH232474	Acholi Region; Lamwo District; Agoro-Agu Forest Reserve; Uganda			Lutzetal2019	V4	PRJEB32520
JCK.10400.FecalFTA	JCK.10400	Rhinolophus_clivosus acrotis	Rhinolophus	Rhinolophidae	Insectivore	Animal_feeder	M	OldWorld	FMNH232473	Acholi Region; Lamwo District; Agoro-Agu Forest Reserve; Uganda			Lutzetal2019	V4	PRJEB32520
JCK.10402.FecalFTA	JCK.10402	Rhinolophus_clivosus acrotis	Rhinolophus	Rhinolophidae	Insectivore	Animal_feeder	F	OldWorld	FMNH232475	Acholi Region; Lamwo District; Agoro-Agu Forest Reserve; Uganda			Lutzetal2019	V4	PRJEB32520
JCK.10399.FecalFTA	JCK.10399	Rhinolophus_clivosus acrotis	Rhinolophus	Rhinolophidae	Insectivore	Animal_feeder	M	OldWorld	FMNH232472	Acholi Region; Lamwo District; Agoro-Agu Forest Reserve; Uganda			Lutzetal2019	V4	PRJEB32520
JCK.10357.FecalFTA	JCK.10357	Rhinolophus_clivosus acrotis	Rhinolophus	Rhinolophidae	Insectivore	Animal_feeder	M	OldWorld	FMNH232469	Acholi Region; Lamwo District; Agoro-Agu Forest Reserve; Uganda			Lutzetal2019	V4	PRJEB32520
JCK.10331.FecalFTA	JCK.10331	Rhinolophus_clivosus acrotis	Rhinolophus	Rhinolophidae	Insectivore	Animal_feeder	F	OldWorld	FMNH232467	Acholi Region; Lamwo District; Agoro-Agu Forest Reserve; Uganda			Lutzetal2019	V4	PRJEB32520
JCK.10355.FecalFTA	JCK.10355	Rhinolophus_clivosus acrotis	Rhinolophus	Rhinolophidae	Insectivore	Animal_feeder	M	OldWorld	FMNH232468	Acholi Region; Lamwo District; Agoro-Agu Forest Reserve; Uganda			Lutzetal2019	V4	PRJEB32520
JCK.10330.FecalFTA	JCK.10330	Rhinolophus_clivosus acrotis	Rhinolophus	Rhinolophidae	Insectivore	Animal_feeder	F	OldWorld	FMNH232466	Acholi Region; Lamwo District; Agoro-Agu Forest Reserve; Uganda			Lutzetal2019	V4	PRJEB32520
JCK.10359.FecalFTA	JCK.10359	Rhinolophus_clivosus acrotis	Rhinolophus	Rhinolophidae	Insectivore	Animal_feeder	M	OldWorld	FMNH232471	Acholi Region; Lamwo District; Agoro-Agu Forest Reserve; Uganda			Lutzetal2019	V4	PRJEB32520
JCK.10358.FecalFTA	JCK.10358	Rhinolophus_clivosus acrotis	Rhinolophus	Rhinolophidae	Insectivore	Animal_feeder	F	OldWorld	FMNH232470	Acholi Region; Lamwo District; Agoro-Agu Forest Reserve; Uganda			Lutzetal2019	V4	PRJEB32520
JCK.10398.FecalFTA	JCK.10398	Scotoecus_hindei	Scotoecus	Vespertilionidae	Insectivore	Animal_feeder	F	OldWorld	FMNH232516	Acholi Region; Lamwo District; Agoro-Agu Forest Reserve; Uganda			Lutzetal2019	V4	PRJEB32520
JCK.10397.FecalFTA	JCK.10397	Scotoecus_hindei	Scotoecus	Vespertilionidae	Insectivore	Animal_feeder	M	OldWorld	FMNH232515	Acholi Region; Lamwo District; Agoro-Agu Forest Reserve; Uganda			Lutzetal2019	V4	PRJEB32520
JCK.10396.FecalFTA	JCK.10396	Scotoecus_hindei	Scotoecus	Vespertilionidae	Insectivore	Animal_feeder	F	OldWorld	FMNH232514	Acholi Region; Lamwo District; Agoro-Agu Forest Reserve; Uganda			Lutzetal2019	V4	PRJEB32520
JCK.10356.FecalFTA	JCK.10356	Scotoecus_hindei	Scotoecus	Vespertilionidae	Insectivore	Animal_feeder	F	OldWorld	FMNH232513	Acholi Region; Lamwo District; Agoro-Agu Forest Reserve; Uganda			Lutzetal2019	V4	PRJEB32520
JCK.10376.FecalFTA	JCK.10376	Pipistrellus_sp.	Pipistrellus	Vespertilionidae	Insectivore	Animal_feeder	F	OldWorld	FMNH232432	Acholi Region; Lamwo District; Agoro-Agu Forest Reserve; Uganda			Lutzetal2019	V4	PRJEB32520
BN.615.FecalFTA	BN.615X	Micropteropus_pusillus	Micropteropus	Pteropodidae	Frugivore	Plant_feeder	NA	OldWorld	No Voucher	Aringa Bridge			Lutzetal2019	V4	PRJEB32520
BN.612.FecalFTA	BN.612X	Micropteropus_pusillus	Micropteropus	Pteropodidae	Frugivore	Plant_feeder	NA	OldWorld	No Voucher	Aringa Bridge			Lutzetal2019	V4	PRJEB32520
BN.609.FecalFTA	BN.609X	Micropteropus_pusillus	Micropteropus	Pteropodidae	Frugivore	Plant_feeder	NA	OldWorld	No Voucher	Aringa Bridge			Lutzetal2019	V4	PRJEB32520
BN.614.FecalFTA	BN.614X	Epomophorus_labiatus	Epomophorus	Pteropodidae	Frugivore	Plant_feeder	NA	OldWorld	No Voucher	Aringa Bridge			Lutzetal2019	V4	PRJEB32520
BN.613.FecalFTA	BN.613X	Epomophorus_labiatus	Epomophorus	Pteropodidae	Frugivore	Plant_feeder	NA	OldWorld	No Voucher	Aringa Bridge			Lutzetal2019	V4	PRJEB32520
BN.611.FecalFTA	BN.611X	Epomophorus_labiatus	Epomophorus	Pteropodidae	Frugivore	Plant_feeder	NA	OldWorld	No Voucher	Aringa Bridge			Lutzetal2019	V4	PRJEB32520
BN.608.FecalFTA	BN.608X	Epomophorus_labiatus	Epomophorus	Pteropodidae	Frugivore	Plant_feeder	NA	OldWorld	No Voucher	Aringa Bridge			Lutzetal2019	V4	PRJEB32520
BN.606.FecalFTA	BN.606X	Chaerephon_bivitattus	Chaerephon	Molossidae	Insectivore	Animal_feeder	NA	OldWorld	No Voucher	Aringa Bridge			Lutzetal2019	V4	PRJEB32520
BN.604.FecalFTA	BN.604X	Chaerephon_bivitattus	Chaerephon	Molossidae	Insectivore	Animal_feeder	NA	OldWorld	No Voucher	Aringa Bridge			Lutzetal2019	V4	PRJEB32520
BN.603.FecalFTA	BN.603X	Chaerephon_bivitattus	Chaerephon	Molossidae	Insectivore	Animal_feeder	NA	OldWorld	No Voucher	Aringa Bridge			Lutzetal2019	V4	PRJEB32520
BN.602.FecalFTA	BN.602X	Chaerephon_bivitattus	Chaerephon	Molossidae	Insectivore	Animal_feeder	NA	OldWorld	No Voucher	Aringa Bridge			Lutzetal2019	V4	PRJEB32520
BN.600.FecalFTA	BN.600X	Chaerephon_bivitattus	Chaerephon	Molossidae	Insectivore	Animal_feeder	NA	OldWorld	No Voucher	Aringa Bridge			Lutzetal2019	V4	PRJEB32520
BN.599.FecalFTA	BN.599X	Chaerephon_bivitattus	Chaerephon	Molossidae	Insectivore	Animal_feeder	NA	OldWorld	No Voucher	Aringa Bridge			Lutzetal2019	V4	PRJEB32520
BN.598.FecalFTA	BN.598X	Chaerephon_bivitattus	Chaerephon	Molossidae	Insectivore	Animal_feeder	NA	OldWorld	No Voucher	Aringa Bridge			Lutzetal2019	V4	PRJEB32520
BN.597.FecalFTA	BN.597X	Chaerephon_bivitattus	Chaerephon	Molossidae	Insectivore	Animal_feeder	NA	OldWorld	No Voucher	Aringa Bridge			Lutzetal2019	V4	PRJEB32520
BN.596.FecalFTA	BN.596X	Chaerephon_bivitattus	Chaerephon	Molossidae	Insectivore	Animal_feeder	NA	OldWorld	No Voucher	Aringa Bridge			Lutzetal2019	V4	PRJEB32520
BN.595.FecalFTA	BN.595X	Chaerephon_bivitattus	Chaerephon	Molossidae	Insectivore	Animal_feeder	NA	OldWorld	No Voucher	Aringa Bridge			Lutzetal2019	V4	PRJEB32520
BN.594.FecalFTA	BN.594X	Chaerephon_bivitattus	Chaerephon	Molossidae	Insectivore	Animal_feeder	NA	OldWorld	No Voucher	Aringa Bridge			Lutzetal2019	V4	PRJEB32520
BN.593.FecalFTA	BN.593X	Chaerephon_bivitattus	Chaerephon	Molossidae	Insectivore	Animal_feeder	NA	OldWorld	No Voucher	Aringa Bridge			Lutzetal2019	V4	PRJEB32520
PWW.3600.FecalFTA.1	PWW.3600	Rousettus_aegyptiacus	Rousettus	Pteropodidae	Frugivore	Plant_feeder	F	OldWorld	FMNH233625	Buzambuli Trail 3 Kakamega Forest National Reserve			Lutzetal2019	V4	PRJEB32520
PWW.3600.FecalFTA.2	PWW.3600	Rousettus_aegyptiacus	Rousettus	Pteropodidae	Frugivore	Plant_feeder	F	OldWorld	FMNH233625	Buzambuli Trail 3 Kakamega Forest National Reserve			Lutzetal2019	V4	PRJEB32520
PWW.3615.FecalFTA	PWW.3615	Myonycteris_angolensis	Myonycteris	Pteropodidae	Frugivore	Plant_feeder	F	OldWorld	FMNH233612	Ikhondo Junction Kakamega Forest National Reserve			Lutzetal2019	V4	PRJEB32520
PWW.3601.FecalFTA.1	PWW.3601	Nycteris_arge	Nycteris	Nycteridae	Insectivore	Animal_feeder	F	OldWorld	FMNH234191	Buzambuli Trail 3 Kakamega Forest National Reserve			Lutzetal2019	V4	PRJEB32520
PWW.3601.FecalFTA.2	PWW.3601	Nycteris_arge	Nycteris	Nycteridae	Insectivore	Animal_feeder	F	OldWorld	FMNH234191	Buzambuli Trail 3 Kakamega Forest National Reserve			Lutzetal2019	V4	PRJEB32520
PWW.3599.FecalFTA	PWW.3599	Doryrhina_camerunensis	Doryrhina	Hipposideridae	Insectivore	Animal_feeder	M	OldWorld	FMNH234025	Buzambuli Trail 3 Kakamega Forest National Reserve			Lutzetal2019	V4	PRJEB32520
PWW.3602.FecalFTA	PWW.3602	Scotophilus_dinganii	Scotophilus	Vespertilionidae	Insectivore	Animal_feeder	F	OldWorld	FMNH234475	Buzambuli Trail 3 Kakamega Forest National Reserve			Lutzetal2019	V4	PRJEB32520
PWW.3614.FecalFTA	PWW.3614	Doryrhina_camerunensis	Doryrhina	Hipposideridae	Insectivore	Animal_feeder	F	OldWorld	FMNH234026	Buzambuli Trail 3 Kakamega Forest National Reserve			Lutzetal2019	V4	PRJEB32520
PWW.3616.FecalFTA	PWW.3616	Scotophilus_dinganii	Scotophilus	Vespertilionidae	Insectivore	Animal_feeder	M	OldWorld	FMNH234476	Ikhondo Junction Kakamega Forest National Reserve			Lutzetal2019	V4	PRJEB32520
PWW.3617.FecalFTA.1	PWW.3617	Neoromicia_nana	Neoromicia	Vespertilionidae	Insectivore	Animal_feeder	M	OldWorld	FMNH234713	Ikhondo Junction Kakamega Forest National Reserve			Lutzetal2019	V4	PRJEB32520
PWW.3617.FecalFTA.2	PWW.3617	Neoromicia_nana	Neoromicia	Vespertilionidae	Insectivore	Animal_feeder	M	OldWorld	FMNH234713	Ikhondo Junction Kakamega Forest National Reserve			Lutzetal2019	V4	PRJEB32520
PWW.3596.FecalFTA	PWW.3596	Miniopterus_inflatus rufus	Miniopterus	Miniopteridae	Insectivore	Animal_feeder	M	OldWorld	FMNH234819	Lirhanda cave Kakamega Forest			Lutzetal2019	V4	PRJEB32520
PWW.3593.FecalFTA	PWW.3593	Miniopterus_inflatus rufus	Miniopterus	Miniopteridae	Insectivore	Animal_feeder	M	OldWorld	FMNH234816	Lirhanda cave Kakamega Forest			Lutzetal2019	V4	PRJEB32520
PWW.3592.FecalFTA	PWW.3592	Miniopterus_inflatus rufus	Miniopterus	Miniopteridae	Insectivore	Animal_feeder	M	OldWorld	FMNH234815	Lirhanda cave Kakamega Forest			Lutzetal2019	V4	PRJEB32520
PWW.3591.FecalFTA	PWW.3591	Miniopterus_inflatus rufus	Miniopterus	Miniopteridae	Insectivore	Animal_feeder	M	OldWorld	FMNH234814	Lirhanda cave Kakamega Forest			Lutzetal2019	V4	PRJEB32520
PWW.3590.FecalFTA	PWW.3590	Miniopterus_inflatus rufus	Miniopterus	Miniopteridae	Insectivore	Animal_feeder	F	OldWorld	FMNH234813	Lirhanda cave Kakamega Forest			Lutzetal2019	V4	PRJEB32520
PWW.3588.FecalFTA	PWW.3588	Miniopterus_inflatus rufus	Miniopterus	Miniopteridae	Insectivore	Animal_feeder	M	OldWorld	FMNH234811	Lirhanda cave Kakamega Forest			Lutzetal2019	V4	PRJEB32520
PWW.3595.FecalFTA	PWW.3595	Miniopterus_inflatus rufus	Miniopterus	Miniopteridae	Insectivore	Animal_feeder	M	OldWorld	FMNH234818	Lirhanda cave Kakamega Forest			Lutzetal2019	V4	PRJEB32520
PWW.3589.FecalFTA	PWW.3589	Miniopterus_inflatus rufus	Miniopterus	Miniopteridae	Insectivore	Animal_feeder	F	OldWorld	FMNH234812	Lirhanda cave Kakamega Forest			Lutzetal2019	V4	PRJEB32520
PWW.3597.FecalFTA	PWW.3597	Miniopterus_inflatus rufus	Miniopterus	Miniopteridae	Insectivore	Animal_feeder	F	OldWorld	FMNH234820	Lirhanda cave Kakamega Forest			Lutzetal2019	V4	PRJEB32520
PWW.3594.FecalFTA	PWW.3594	Miniopterus_inflatus rufus	Miniopterus	Miniopteridae	Insectivore	Animal_feeder	M	OldWorld	FMNH234817	Lirhanda cave Kakamega Forest			Lutzetal2019	V4	PRJEB32520
PWW.3586.FecalFTA	PWW.3586	Hipposideros_ruber	Hipposideros	Hipposideridae	Insectivore	Animal_feeder	M	OldWorld	FMNH234060	Lirhanda cave Kakamega Forest			Lutzetal2019	V4	PRJEB32520
PWW.3584.FecalFTA	PWW.3584	Hipposideros_ruber	Hipposideros	Hipposideridae	Insectivore	Animal_feeder	F	OldWorld	FMNH234058	Lirhanda cave Kakamega Forest			Lutzetal2019	V4	PRJEB32520
PWW.3583.FecalFTA	PWW.3583	Hipposideros_ruber	Hipposideros	Hipposideridae	Insectivore	Animal_feeder	M	OldWorld	FMNH234057	Lirhanda cave Kakamega Forest			Lutzetal2019	V4	PRJEB32520
PWW.3582.FecalFTA	PWW.3582	Hipposideros_ruber	Hipposideros	Hipposideridae	Insectivore	Animal_feeder	M	OldWorld	FMNH234056	Lirhanda cave Kakamega Forest			Lutzetal2019	V4	PRJEB32520
PWW.3579.FecalFTA	PWW.3579	Hipposideros_ruber	Hipposideros	Hipposideridae	Insectivore	Animal_feeder	M	OldWorld	FMNH234053	Lirhanda cave Kakamega Forest			Lutzetal2019	V4	PRJEB32520
PWW.3578.FecalFTA	PWW.3578	Hipposideros_ruber	Hipposideros	Hipposideridae	Insectivore	Animal_feeder	F	OldWorld	FMNH234052	Lirhanda cave Kakamega Forest			Lutzetal2019	V4	PRJEB32520
PWW.3587.FecalFTA	PWW.3587	Hipposideros_ruber	Hipposideros	Hipposideridae	Insectivore	Animal_feeder	M	OldWorld	FMNH234061	Lirhanda cave Kakamega Forest			Lutzetal2019	V4	PRJEB32520
PWW.3585.FecalFTA	PWW.3585	Hipposideros_ruber	Hipposideros	Hipposideridae	Insectivore	Animal_feeder	M	OldWorld	FMNH234059	Lirhanda cave Kakamega Forest			Lutzetal2019	V4	PRJEB32520
PWW.3581.FecalFTA	PWW.3581	Hipposideros_ruber	Hipposideros	Hipposideridae	Insectivore	Animal_feeder	M	OldWorld	FMNH234055	Lirhanda cave Kakamega Forest			Lutzetal2019	V4	PRJEB32520
PWW.3580.FecalFTA	PWW.3580	Hipposideros_ruber	Hipposideros	Hipposideridae	Insectivore	Animal_feeder	M	OldWorld	FMNH234054	Lirhanda cave Kakamega Forest			Lutzetal2019	V4	PRJEB32520
PWW.3562.FecalFTA	PWW.3562	Miniopterus_inflatus rufus	Miniopterus	Miniopteridae	Insectivore	Animal_feeder	F	OldWorld	FMNH234800	Mahiakalo cave Kakamega Forest			Lutzetal2019	V4	PRJEB32520
PWW.3572.FecalFTA.1	PWW.3572	Miniopterus_inflatus rufus	Miniopterus	Miniopteridae	Insectivore	Animal_feeder	M	OldWorld	FMNH234810	Mahiakalo cave Kakamega Forest			Lutzetal2019	V4	PRJEB32520
PWW.3572.FecalFTA.2	PWW.3572	Miniopterus_inflatus rufus	Miniopterus	Miniopteridae	Insectivore	Animal_feeder	M	OldWorld	FMNH234810	Mahiakalo cave Kakamega Forest			Lutzetal2019	V4	PRJEB32520
PWW.3571.FecalFTA	PWW.3571	Miniopterus_inflatus rufus	Miniopterus	Miniopteridae	Insectivore	Animal_feeder	F	OldWorld	FMNH234809	Mahiakalo cave Kakamega Forest			Lutzetal2019	V4	PRJEB32520
PWW.3570.FecalFTA	PWW.3570	Miniopterus_inflatus rufus	Miniopterus	Miniopteridae	Insectivore	Animal_feeder	F	OldWorld	FMNH234808	Mahiakalo cave Kakamega Forest			Lutzetal2019	V4	PRJEB32520
PWW.3569.FecalFTA	PWW.3569	Miniopterus_inflatus rufus	Miniopterus	Miniopteridae	Insectivore	Animal_feeder	F	OldWorld	FMNH234807	Mahiakalo cave Kakamega Forest			Lutzetal2019	V4	PRJEB32520
PWW.3568.FecalFTA	PWW.3568	Miniopterus_inflatus rufus	Miniopterus	Miniopteridae	Insectivore	Animal_feeder	M	OldWorld	FMNH234806	Mahiakalo cave Kakamega Forest			Lutzetal2019	V4	PRJEB32520
PWW.3567.FecalFTA	PWW.3567	Miniopterus_inflatus rufus	Miniopterus	Miniopteridae	Insectivore	Animal_feeder	F	OldWorld	FMNH234805	Mahiakalo cave Kakamega Forest			Lutzetal2019	V4	PRJEB32520
PWW.3566.FecalFTA	PWW.3566	Miniopterus_inflatus rufus	Miniopterus	Miniopteridae	Insectivore	Animal_feeder	F	OldWorld	FMNH234804	Mahiakalo cave Kakamega Forest			Lutzetal2019	V4	PRJEB32520
PWW.3565.FecalFTA	PWW.3565	Miniopterus_inflatus rufus	Miniopterus	Miniopteridae	Insectivore	Animal_feeder	M	OldWorld	FMNH234803	Mahiakalo cave Kakamega Forest			Lutzetal2019	V4	PRJEB32520
PWW.3564.FecalFTA	PWW.3564	Miniopterus_inflatus rufus	Miniopterus	Miniopteridae	Insectivore	Animal_feeder	M	OldWorld	FMNH234802	Mahiakalo cave Kakamega Forest			Lutzetal2019	V4	PRJEB32520
PWW.3563.FecalFTA	PWW.3563	Miniopterus_inflatus rufus	Miniopterus	Miniopteridae	Insectivore	Animal_feeder	F	OldWorld	FMNH234801	Mahiakalo cave Kakamega Forest			Lutzetal2019	V4	PRJEB32520
PWW.3561.FecalFTA	PWW.3561	Miniopterus_inflatus rufus	Miniopterus	Miniopteridae	Insectivore	Animal_feeder	F	OldWorld	FMNH234799	Mahiakalo cave Kakamega Forest			Lutzetal2019	V4	PRJEB32520
PWW.3555.FecalFTA	PWW.3555	Hipposideros_ruber	Hipposideros	Hipposideridae	Insectivore	Animal_feeder	M	OldWorld	FMNH234046	Mahiakalo cave Kakamega Forest			Lutzetal2019	V4	PRJEB32520
PWW.3553.FecalFTA	PWW.3553	Hipposideros_ruber	Hipposideros	Hipposideridae	Insectivore	Animal_feeder	F	OldWorld	FMNH234044	Mahiakalo cave Kakamega Forest			Lutzetal2019	V4	PRJEB32520
PWW.3551.FecalFTA	PWW.3551	Hipposideros_ruber	Hipposideros	Hipposideridae	Insectivore	Animal_feeder	M	OldWorld	FMNH234042	Mahiakalo cave Kakamega Forest			Lutzetal2019	V4	PRJEB32520
PWW.3560.FecalFTA	PWW.3560	Hipposideros_ruber	Hipposideros	Hipposideridae	Insectivore	Animal_feeder	F	OldWorld	FMNH234051	Mahiakalo cave Kakamega Forest			Lutzetal2019	V4	PRJEB32520
PWW.3559.FecalFTA	PWW.3559	Hipposideros_ruber	Hipposideros	Hipposideridae	Insectivore	Animal_feeder	F	OldWorld	FMNH234050	Mahiakalo cave Kakamega Forest			Lutzetal2019	V4	PRJEB32520
PWW.3558.FecalFTA	PWW.3558	Hipposideros_ruber	Hipposideros	Hipposideridae	Insectivore	Animal_feeder	F	OldWorld	FMNH234049	Mahiakalo cave Kakamega Forest			Lutzetal2019	V4	PRJEB32520
PWW.3557.FecalFTA	PWW.3557	Hipposideros_ruber	Hipposideros	Hipposideridae	Insectivore	Animal_feeder	F	OldWorld	FMNH234048	Mahiakalo cave Kakamega Forest			Lutzetal2019	V4	PRJEB32520
PWW.3556.FecalFTA	PWW.3556	Hipposideros_ruber	Hipposideros	Hipposideridae	Insectivore	Animal_feeder	F	OldWorld	FMNH234047	Mahiakalo cave Kakamega Forest			Lutzetal2019	V4	PRJEB32520
PWW.3552.FecalFTA	PWW.3552	Hipposideros_ruber	Hipposideros	Hipposideridae	Insectivore	Animal_feeder	M	OldWorld	FMNH234043	Mahiakalo cave Kakamega Forest			Lutzetal2019	V4	PRJEB32520
PWW.3550.FecalFTA	PWW.3550	Hipposideros_ruber	Hipposideros	Hipposideridae	Insectivore	Animal_feeder	F	OldWorld	FMNH234041	Mahiakalo cave Kakamega Forest			Lutzetal2019	V4	PRJEB32520
BN.620.FecalFTA	BN.620X	Nycteris_arge	Nycteris	Nycteridae	Insectivore	Animal_feeder	NA	OldWorld	No Voucher	Kaptum Cave			Lutzetal2019	V4	PRJEB32520
BN.619.FecalFTA	BN.619X	Nycteris_arge	Nycteris	Nycteridae	Insectivore	Animal_feeder	NA	OldWorld	No Voucher	Kaptum Cave			Lutzetal2019	V4	PRJEB32520
BN.617.FecalFTA	BN.617X	Nycteris_arge	Nycteris	Nycteridae	Insectivore	Animal_feeder	NA	OldWorld	No Voucher	Kaptum Cave			Lutzetal2019	V4	PRJEB32520
BN.616.FecalFTA	BN.616X	Nycteris_arge	Nycteris	Nycteridae	Insectivore	Animal_feeder	NA	OldWorld	No Voucher	Kaptum Cave			Lutzetal2019	V4	PRJEB32520
JCK.10258.FecalFTA	JCK.10258	Rousettus_aegyptiacus	Rousettus	Pteropodidae	Frugivore	Plant_feeder	F	OldWorld	FMNH232078	Karamoja Provence; Kaabong District; Mout Morungole; Uganda			Lutzetal2019	V4	PRJEB32520
JCK.10257.FecalFTA	JCK.10257	Rousettus_aegyptiacus	Rousettus	Pteropodidae	Frugivore	Plant_feeder	F	OldWorld	FMNH232077	Karamoja Provence; Kaabong District; Mout Morungole; Uganda			Lutzetal2019	V4	PRJEB32520
JCK.10256.FecalFTA	JCK.10256	Rousettus_aegyptiacus	Rousettus	Pteropodidae	Frugivore	Plant_feeder	M	OldWorld	FMNH232076	Karamoja Provence; Kaabong District; Mout Morungole; Uganda			Lutzetal2019	V4	PRJEB32520
JCK.10255.FecalFTA	JCK.10255	Rhinolophus_clivosus acrotis	Rhinolophus	Rhinolophidae	Insectivore	Animal_feeder	M	OldWorld	FMNH232103	Karamoja Provence; Kaabong District; Mout Morungole; Uganda			Lutzetal2019	V4	PRJEB32520
JCK.10265.FecalFTA	JCK.10265	Miniopterus_natalensis	Miniopterus	Miniopteridae	Insectivore	Animal_feeder	M	OldWorld	FMNH232150	Karamoja Provence; Kaabong District; Mout Morungole; Uganda			Lutzetal2019	V4	PRJEB32520
JCK.10263.FecalFTA	JCK.10263	Miniopterus_natalensis	Miniopterus	Miniopteridae	Insectivore	Animal_feeder	F	OldWorld	FMNH232148	Karamoja Provence; Kaabong District; Mout Morungole; Uganda			Lutzetal2019	V4	PRJEB32520
JCK.10261.FecalFTA	JCK.10261	Miniopterus_natalensis	Miniopterus	Miniopteridae	Insectivore	Animal_feeder	F	OldWorld	FMNH232146	Karamoja Provence; Kaabong District; Mout Morungole; Uganda			Lutzetal2019	V4	PRJEB32520
JCK.10262.FecalFTA	JCK.10262	Miniopterus_natalensis	Miniopterus	Miniopteridae	Insectivore	Animal_feeder	M	OldWorld	FMNH232147	Karamoja Provence; Kaabong District; Mout Morungole; Uganda			Lutzetal2019	V4	PRJEB32520
JCK.10277.FecalFTA	JCK.10277	Miniopterus_natalensis	Miniopterus	Miniopteridae	Insectivore	Animal_feeder	F	OldWorld	FMNH232151	Karamoja Provence; Kaabong District; Mout Morungole; Uganda			Lutzetal2019	V4	PRJEB32520
JCK.10264.FecalFTA	JCK.10264	Miniopterus_natalensis	Miniopterus	Miniopteridae	Insectivore	Animal_feeder	M	OldWorld	FMNH232149	Karamoja Provence; Kaabong District; Mout Morungole; Uganda			Lutzetal2019	V4	PRJEB32520
JCK.10254.FecalFTA	JCK.10254	Miniopterus_natalensis	Miniopterus	Miniopteridae	Insectivore	Animal_feeder	F	OldWorld	FMNH232144	Karamoja Provence; Kaabong District; Mout Morungole; Uganda			Lutzetal2019	V4	PRJEB32520
JCK.10259.FecalFTA	JCK.10259	Myotis_tricolor	Myotis	Vespertilionidae	Insectivore	Animal_feeder	M	OldWorld	FMNH232119	Karamoja Provence; Kaabong District; Mout Morungole; Uganda			Lutzetal2019	V4	PRJEB32520
PWW.3430.FecalFTA	PWW.3430	Rousettus_aegyptiacus	Rousettus	Pteropodidae	Frugivore	Plant_feeder	F	OldWorld	FMNH233624	Kaboga cave Gede			Lutzetal2019	V4	PRJEB32520
PWW.3442.FecalFTA	PWW.3442	Epomophorus_wahlbergi	Epomophorus	Pteropodidae	Frugivore	Plant_feeder	M	OldWorld	FMNH233597	Kaboga cave Gede			Lutzetal2019	V4	PRJEB32520
PWW.3366.FecalFTA	PWW.3366	Rousettus_aegyptiacus	Rousettus	Pteropodidae	Frugivore	Plant_feeder	F	OldWorld	FMNH233621	Watamu cave Gede			Lutzetal2019	V4	PRJEB32520
PWW.3365.FecalFTA	PWW.3365	Rousettus_aegyptiacus	Rousettus	Pteropodidae	Frugivore	Plant_feeder	F	OldWorld	FMNH233620	Watamu cave Gede			Lutzetal2019	V4	PRJEB32520
PWW.3362.FecalFTA	PWW.3362	Rousettus_aegyptiacus	Rousettus	Pteropodidae	Frugivore	Plant_feeder	F	OldWorld	FMNH233617	Watamu cave Gede			Lutzetal2019	V4	PRJEB32520
PWW.3361.FecalFTA	PWW.3361	Rousettus_aegyptiacus	Rousettus	Pteropodidae	Frugivore	Plant_feeder	F	OldWorld	FMNH233616	Watamu cave Gede			Lutzetal2019	V4	PRJEB32520
PWW.3360.FecalFTA.1	PWW.3360	Rousettus_aegyptiacus	Rousettus	Pteropodidae	Frugivore	Plant_feeder	M	OldWorld	FMNH233615	Watamu cave Gede			Lutzetal2019	V4	PRJEB32520
PWW.3360.FecalFTA.2	PWW.3360	Rousettus_aegyptiacus	Rousettus	Pteropodidae	Frugivore	Plant_feeder	M	OldWorld	FMNH233615	Watamu cave Gede			Lutzetal2019	V4	PRJEB32520
PWW.3358.FecalFTA	PWW.3358	Rousettus_aegyptiacus	Rousettus	Pteropodidae	Frugivore	Plant_feeder	M	OldWorld	FMNH233613	Watamu cave Gede			Lutzetal2019	V4	PRJEB32520
PWW.3368.FecalFTA	PWW.3368	Rousettus_aegyptiacus	Rousettus	Pteropodidae	Frugivore	Plant_feeder	F	OldWorld	FMNH233623	Watamu cave Gede			Lutzetal2019	V4	PRJEB32520
PWW.3367.FecalFTA	PWW.3367	Rousettus_aegyptiacus	Rousettus	Pteropodidae	Frugivore	Plant_feeder	F	OldWorld	FMNH233622	Watamu cave Gede			Lutzetal2019	V4	PRJEB32520
PWW.3363.FecalFTA	PWW.3363	Rousettus_aegyptiacus	Rousettus	Pteropodidae	Frugivore	Plant_feeder	M	OldWorld	FMNH233618	Watamu cave Gede			Lutzetal2019	V4	PRJEB32520
PWW.3359.FecalFTA	PWW.3359	Rousettus_aegyptiacus	Rousettus	Pteropodidae	Frugivore	Plant_feeder	F	OldWorld	FMNH233614	Watamu cave Gede			Lutzetal2019	V4	PRJEB32520
PWW.3427.FecalFTA	PWW.3427	Coleura_afra	Coleura	Emballonuridae	Insectivore	Animal_feeder	F	OldWorld	FMNH234186	Kaboga cave Gede			Lutzetal2019	V4	PRJEB32520
PWW.3426.FecalFTA	PWW.3426	Miniopterus_africanus	Miniopterus	Miniopteridae	Insectivore	Animal_feeder	M	OldWorld	FMNH234777	Kaboga cave Gede			Lutzetal2019	V4	PRJEB32520
PWW.3431.FecalFTA	PWW.3431	Miniopterus_africanus	Miniopterus	Miniopteridae	Insectivore	Animal_feeder	F	OldWorld	FMNH234780	Kaboga cave Gede			Lutzetal2019	V4	PRJEB32520
PWW.3429.FecalFTA	PWW.3429	Miniopterus_africanus	Miniopterus	Miniopteridae	Insectivore	Animal_feeder	M	OldWorld	FMNH234779	Kaboga cave Gede			Lutzetal2019	V4	PRJEB32520
PWW.3444.FecalFTA	PWW.3444	Miniopterus_africanus	Miniopterus	Miniopteridae	Insectivore	Animal_feeder	M	OldWorld	FMNH234783	Kaboga cave Gede			Lutzetal2019	V4	PRJEB32520
PWW.3438.FecalFTA	PWW.3438	Miniopterus_africanus	Miniopterus	Miniopteridae	Insectivore	Animal_feeder	M	OldWorld	FMNH234782	Kaboga cave Gede			Lutzetal2019	V4	PRJEB32520
PWW.3437.FecalFTA	PWW.3437	Miniopterus_africanus	Miniopterus	Miniopteridae	Insectivore	Animal_feeder	M	OldWorld	FMNH234781	Kaboga cave Gede			Lutzetal2019	V4	PRJEB32520
PWW.3428.FecalFTA	PWW.3428	Miniopterus_africanus	Miniopterus	Miniopteridae	Insectivore	Animal_feeder	F	OldWorld	FMNH234778	Kaboga cave Gede			Lutzetal2019	V4	PRJEB32520
PWW.3441.FecalFTA	PWW.3441	Scotophilus_dinganii	Scotophilus	Vespertilionidae	Insectivore	Animal_feeder	F	OldWorld	FMNH234474	Kaboga cave Gede			Lutzetal2019	V4	PRJEB32520
PWW.3433.FecalFTA	PWW.3433	Miniopterus_minor	Miniopterus	Miniopteridae	Insectivore	Animal_feeder	F	OldWorld	FMNH234839	Kaboga cave Gede			Lutzetal2019	V4	PRJEB32520
PWW.3439.FecalFTA	PWW.3439	Neoromicia_sp.	Neoromicia	Vespertilionidae	Insectivore	Animal_feeder	F	OldWorld	FMNH234596	Kaboga cave Gede			Lutzetal2019	V4	PRJEB32520
PWW.3440.FecalFTA	PWW.3440	Neoromicia_sp.	Neoromicia	Vespertilionidae	Insectivore	Animal_feeder	F	OldWorld	FMNH234597	Kaboga cave Gede			Lutzetal2019	V4	PRJEB32520
PWW.3423.FecalFTA	PWW.3423	Macronycteris_vittatus	Macronycteris	Hipposideridae	Insectivore	Animal_feeder	M	OldWorld	FMNH234070	Kaboga cave Gede			Lutzetal2019	V4	PRJEB32520
PWW.3422.FecalFTA	PWW.3422	Macronycteris_vittatus	Macronycteris	Hipposideridae	Insectivore	Animal_feeder	M	OldWorld	FMNH234069	Kaboga cave Gede			Lutzetal2019	V4	PRJEB32520
PWW.3421.FecalFTA	PWW.3421	Macronycteris_vittatus	Macronycteris	Hipposideridae	Insectivore	Animal_feeder	M	OldWorld	FMNH234068	Kaboga cave Gede			Lutzetal2019	V4	PRJEB32520
PWW.3420.FecalFTA	PWW.3420	Macronycteris_vittatus	Macronycteris	Hipposideridae	Insectivore	Animal_feeder	M	OldWorld	FMNH234067	Kaboga cave Gede			Lutzetal2019	V4	PRJEB32520
PWW.3419.FecalFTA	PWW.3419	Macronycteris_vittatus	Macronycteris	Hipposideridae	Insectivore	Animal_feeder	M	OldWorld	FMNH234066	Kaboga cave Gede			Lutzetal2019	V4	PRJEB32520
PWW.3418.FecalFTA	PWW.3418	Macronycteris_vittatus	Macronycteris	Hipposideridae	Insectivore	Animal_feeder	M	OldWorld	FMNH234065	Kaboga cave Gede			Lutzetal2019	V4	PRJEB32520
PWW.3417.FecalFTA	PWW.3417	Macronycteris_vittatus	Macronycteris	Hipposideridae	Insectivore	Animal_feeder	F	OldWorld	FMNH234064	Kaboga cave Gede			Lutzetal2019	V4	PRJEB32520
PWW.3416.FecalFTA	PWW.3416	Macronycteris_vittatus	Macronycteris	Hipposideridae	Insectivore	Animal_feeder	M	OldWorld	FMNH234063	Kaboga cave Gede			Lutzetal2019	V4	PRJEB32520
PWW.3415.FecalFTA	PWW.3415	Macronycteris_vittatus	Macronycteris	Hipposideridae	Insectivore	Animal_feeder	M	OldWorld	FMNH234062	Kaboga cave Gede			Lutzetal2019	V4	PRJEB32520
PWW.3376.FecalFTA	PWW.3376	Triaenops_afer	Triaenops	Rhinonycteridae	Insectivore	Animal_feeder	M	OldWorld	FMNH234089	Makuruhu cave Gede			Lutzetal2019	V4	PRJEB32520
PWW.3372.FecalFTA	PWW.3372	Triaenops_afer	Triaenops	Rhinonycteridae	Insectivore	Animal_feeder	M	OldWorld	FMNH234085	Makuruhu cave Gede			Lutzetal2019	V4	PRJEB32520
PWW.3370.FecalFTA	PWW.3370	Triaenops_afer	Triaenops	Rhinonycteridae	Insectivore	Animal_feeder	M	OldWorld	FMNH234083	Makuruhu cave Gede			Lutzetal2019	V4	PRJEB32520
PWW.3369.FecalFTA	PWW.3369	Triaenops_afer	Triaenops	Rhinonycteridae	Insectivore	Animal_feeder	F	OldWorld	FMNH234082	Makuruhu cave Gede			Lutzetal2019	V4	PRJEB32520
PWW.3378.FecalFTA	PWW.3378	Triaenops_afer	Triaenops	Rhinonycteridae	Insectivore	Animal_feeder	F	OldWorld	FMNH234091	Makuruhu cave Gede			Lutzetal2019	V4	PRJEB32520
PWW.3377.FecalFTA	PWW.3377	Triaenops_afer	Triaenops	Rhinonycteridae	Insectivore	Animal_feeder	F	OldWorld	FMNH234090	Makuruhu cave Gede			Lutzetal2019	V4	PRJEB32520
PWW.3375.FecalFTA	PWW.3375	Triaenops_afer	Triaenops	Rhinonycteridae	Insectivore	Animal_feeder	F	OldWorld	FMNH234088	Makuruhu cave Gede			Lutzetal2019	V4	PRJEB32520
PWW.3374.FecalFTA	PWW.3374	Triaenops_afer	Triaenops	Rhinonycteridae	Insectivore	Animal_feeder	M	OldWorld	FMNH234087	Makuruhu cave Gede			Lutzetal2019	V4	PRJEB32520
PWW.3373.FecalFTA	PWW.3373	Triaenops_afer	Triaenops	Rhinonycteridae	Insectivore	Animal_feeder	F	OldWorld	FMNH234086	Makuruhu cave Gede			Lutzetal2019	V4	PRJEB32520
PWW.3408.FecalFTA	PWW.3408	Coleura_afra	Coleura	Emballonuridae	Insectivore	Animal_feeder	M	OldWorld	FMNH234179	Makuruhu cave Gede			Lutzetal2019	V4	PRJEB32520
PWW.3406.FecalFTA	PWW.3406	Coleura_afra	Coleura	Emballonuridae	Insectivore	Animal_feeder	M	OldWorld	FMNH234187	Makuruhu cave Gede			Lutzetal2019	V4	PRJEB32520
PWW.3405.FecalFTA	PWW.3405	Coleura_afra	Coleura	Emballonuridae	Insectivore	Animal_feeder	F	OldWorld	FMNH234177	Makuruhu cave Gede			Lutzetal2019	V4	PRJEB32520
PWW.3414.FecalFTA	PWW.3414	Coleura_afra	Coleura	Emballonuridae	Insectivore	Animal_feeder	M	OldWorld	FMNH234185	Makuruhu cave Gede			Lutzetal2019	V4	PRJEB32520
PWW.3413.FecalFTA.1	PWW.3413	Coleura_afra	Coleura	Emballonuridae	Insectivore	Animal_feeder	M	OldWorld	FMNH234184	Makuruhu cave Gede			Lutzetal2019	V4	PRJEB32520
PWW.3413.FecalFTA.2	PWW.3413	Coleura_afra	Coleura	Emballonuridae	Insectivore	Animal_feeder	M	OldWorld	FMNH234184	Makuruhu cave Gede			Lutzetal2019	V4	PRJEB32520
PWW.3411.FecalFTA	PWW.3411	Coleura_afra	Coleura	Emballonuridae	Insectivore	Animal_feeder	F	OldWorld	FMNH234182	Makuruhu cave Gede			Lutzetal2019	V4	PRJEB32520
PWW.3410.FecalFTA	PWW.3410	Coleura_afra	Coleura	Emballonuridae	Insectivore	Animal_feeder	F	OldWorld	FMNH234181	Makuruhu cave Gede			Lutzetal2019	V4	PRJEB32520
PWW.3409.FecalFTA	PWW.3409	Coleura_afra	Coleura	Emballonuridae	Insectivore	Animal_feeder	M	OldWorld	FMNH234180	Makuruhu cave Gede			Lutzetal2019	V4	PRJEB32520
PWW.3407.FecalFTA	PWW.3407	Coleura_afra	Coleura	Emballonuridae	Insectivore	Animal_feeder	M	OldWorld	FMNH234178	Makuruhu cave Gede			Lutzetal2019	V4	PRJEB32520
PWW.3386.FecalFTA	PWW.3386	Miniopterus_africanus	Miniopterus	Miniopteridae	Insectivore	Animal_feeder	F	OldWorld	FMNH234776	Makuruhu cave Gede			Lutzetal2019	V4	PRJEB32520
PWW.3395.FecalFTA	PWW.3395	Hipposideros_caffer	Hipposideros	Hipposideridae	Insectivore	Animal_feeder	M	OldWorld	FMNH233975	Makuruhu cave Gede			Lutzetal2019	V4	PRJEB32520
PWW.3404.FecalFTA	PWW.3404	Hipposideros_caffer	Hipposideros	Hipposideridae	Insectivore	Animal_feeder	F	OldWorld	FMNH233984	Makuruhu cave Gede			Lutzetal2019	V4	PRJEB32520
PWW.3403.FecalFTA	PWW.3403	Hipposideros_caffer	Hipposideros	Hipposideridae	Insectivore	Animal_feeder	F	OldWorld	FMNH233983	Makuruhu cave Gede			Lutzetal2019	V4	PRJEB32520
PWW.3402.FecalFTA	PWW.3402	Hipposideros_caffer	Hipposideros	Hipposideridae	Insectivore	Animal_feeder	F	OldWorld	FMNH233982	Makuruhu cave Gede			Lutzetal2019	V4	PRJEB32520
PWW.3401.FecalFTA	PWW.3401	Hipposideros_caffer	Hipposideros	Hipposideridae	Insectivore	Animal_feeder	M	OldWorld	FMNH233981	Makuruhu cave Gede			Lutzetal2019	V4	PRJEB32520
PWW.3399.FecalFTA	PWW.3399	Hipposideros_caffer	Hipposideros	Hipposideridae	Insectivore	Animal_feeder	F	OldWorld	FMNH233979	Makuruhu cave Gede			Lutzetal2019	V4	PRJEB32520
PWW.3398.FecalFTA	PWW.3398	Hipposideros_caffer	Hipposideros	Hipposideridae	Insectivore	Animal_feeder	F	OldWorld	FMNH233978	Makuruhu cave Gede			Lutzetal2019	V4	PRJEB32520
PWW.3397.FecalFTA	PWW.3397	Hipposideros_caffer	Hipposideros	Hipposideridae	Insectivore	Animal_feeder	F	OldWorld	FMNH233977	Makuruhu cave Gede			Lutzetal2019	V4	PRJEB32520
PWW.3396.FecalFTA	PWW.3396	Hipposideros_caffer	Hipposideros	Hipposideridae	Insectivore	Animal_feeder	F	OldWorld	FMNH233976	Makuruhu cave Gede			Lutzetal2019	V4	PRJEB32520
PWW.3383.FecalFTA	PWW.3383	Miniopterus_minor	Miniopterus	Miniopteridae	Insectivore	Animal_feeder	M	OldWorld	FMNH234826	Makuruhu cave Gede			Lutzetal2019	V4	PRJEB32520
PWW.3382.FecalFTA	PWW.3382	Miniopterus_minor	Miniopterus	Miniopteridae	Insectivore	Animal_feeder	F	OldWorld	FMNH234825	Makuruhu cave Gede			Lutzetal2019	V4	PRJEB32520
PWW.3381.FecalFTA	PWW.3381	Miniopterus_minor	Miniopterus	Miniopteridae	Insectivore	Animal_feeder	F	OldWorld	FMNH234824	Makuruhu cave Gede			Lutzetal2019	V4	PRJEB32520
PWW.3379.FecalFTA	PWW.3379	Miniopterus_minor	Miniopterus	Miniopteridae	Insectivore	Animal_feeder	F	OldWorld	FMNH234822	Makuruhu cave Gede			Lutzetal2019	V4	PRJEB32520
PWW.3389.FecalFTA	PWW.3389	Miniopterus_minor	Miniopterus	Miniopteridae	Insectivore	Animal_feeder	M	OldWorld	FMNH234831	Makuruhu cave Gede			Lutzetal2019	V4	PRJEB32520
PWW.3394.FecalFTA	PWW.3394	Miniopterus_minor	Miniopterus	Miniopteridae	Insectivore	Animal_feeder	Unknown	OldWorld	FMNH234836	Makuruhu cave Gede			Lutzetal2019	V4	PRJEB32520
PWW.3393.FecalFTA	PWW.3393	Miniopterus_minor	Miniopterus	Miniopteridae	Insectivore	Animal_feeder	M	OldWorld	FMNH234835	Makuruhu cave Gede			Lutzetal2019	V4	PRJEB32520
PWW.3392.FecalFTA	PWW.3392	Miniopterus_minor	Miniopterus	Miniopteridae	Insectivore	Animal_feeder	F	OldWorld	FMNH234834	Makuruhu cave Gede			Lutzetal2019	V4	PRJEB32520
PWW.3390.FecalFTA	PWW.3390	Miniopterus_minor	Miniopterus	Miniopteridae	Insectivore	Animal_feeder	F	OldWorld	FMNH234832	Makuruhu cave Gede			Lutzetal2019	V4	PRJEB32520
PWW.3380.FecalFTA	PWW.3380	Miniopterus_minor	Miniopterus	Miniopteridae	Insectivore	Animal_feeder	F	OldWorld	FMNH234823	Makuruhu cave Gede			Lutzetal2019	V4	PRJEB32520
PWW.3384.FecalFTA	PWW.3384	Miniopterus_minor	Miniopterus	Miniopteridae	Insectivore	Animal_feeder	M	OldWorld	FMNH234827	Makuruhu cave Gede			Lutzetal2019	V4	PRJEB32520
PWW.3391.FecalFTA	PWW.3391	Miniopterus_minor	Miniopterus	Miniopteridae	Insectivore	Animal_feeder	F	OldWorld	FMNH234833	Makuruhu cave Gede			Lutzetal2019	V4	PRJEB32520
PWW.3387.FecalFTA	PWW.3387	Miniopterus_minor	Miniopterus	Miniopteridae	Insectivore	Animal_feeder	M	OldWorld	FMNH234829	Makuruhu cave Gede			Lutzetal2019	V4	PRJEB32520
PWW.3385.FecalFTA	PWW.3385	Miniopterus_minor	Miniopterus	Miniopteridae	Insectivore	Animal_feeder	F	OldWorld	FMNH234828	Makuruhu cave Gede			Lutzetal2019	V4	PRJEB32520
PWW.3336.FecalFTA	PWW.3336	Otomops_harrisoni	Otomops	Molossidae	Insectivore	Animal_feeder	M	OldWorld	FMNH234387	Guano cave 3 Chyulu Hills National Park			Lutzetal2019	V4	PRJEB32520
PWW.3329.FecalFTA	PWW.3329	Otomops_harrisoni	Otomops	Molossidae	Insectivore	Animal_feeder	F	OldWorld	FMNH234380	Guano cave 3 Chyulu Hills National Park			Lutzetal2019	V4	PRJEB32520
PWW.3328.FecalFTA	PWW.3328	Otomops_harrisoni	Otomops	Molossidae	Insectivore	Animal_feeder	F	OldWorld	FMNH234379	Guano cave 3 Chyulu Hills National Park			Lutzetal2019	V4	PRJEB32520
PWW.3325.FecalFTA	PWW.3325	Otomops_harrisoni	Otomops	Molossidae	Insectivore	Animal_feeder	F	OldWorld	FMNH234376	Guano cave 3 Chyulu Hills National Park			Lutzetal2019	V4	PRJEB32520
PWW.3353.FecalFTA	PWW.3353	Otomops_harrisoni	Otomops	Molossidae	Insectivore	Animal_feeder	M	OldWorld	FMNH234404	Guano cave 3 Chyulu Hills National Park			Lutzetal2019	V4	PRJEB32520
PWW.3351.FecalFTA	PWW.3351	Otomops_harrisoni	Otomops	Molossidae	Insectivore	Animal_feeder	F	OldWorld	FMNH234402	Guano cave 3 Chyulu Hills National Park			Lutzetal2019	V4	PRJEB32520
PWW.3347.FecalFTA	PWW.3347	Otomops_harrisoni	Otomops	Molossidae	Insectivore	Animal_feeder	M	OldWorld	FMNH234398	Guano cave 3 Chyulu Hills National Park			Lutzetal2019	V4	PRJEB32520
PWW.3346.FecalFTA	PWW.3346	Otomops_harrisoni	Otomops	Molossidae	Insectivore	Animal_feeder	F	OldWorld	FMNH234397	Guano cave 3 Chyulu Hills National Park			Lutzetal2019	V4	PRJEB32520
PWW.3345.FecalFTA	PWW.3345	Otomops_harrisoni	Otomops	Molossidae	Insectivore	Animal_feeder	F	OldWorld	FMNH234396	Guano cave 3 Chyulu Hills National Park			Lutzetal2019	V4	PRJEB32520
PWW.3344.FecalFTA	PWW.3344	Otomops_harrisoni	Otomops	Molossidae	Insectivore	Animal_feeder	M	OldWorld	FMNH234395	Guano cave 3 Chyulu Hills National Park			Lutzetal2019	V4	PRJEB32520
PWW.3343.FecalFTA	PWW.3343	Otomops_harrisoni	Otomops	Molossidae	Insectivore	Animal_feeder	F	OldWorld	FMNH234394	Guano cave 3 Chyulu Hills National Park			Lutzetal2019	V4	PRJEB32520
PWW.3342.FecalFTA	PWW.3342	Otomops_harrisoni	Otomops	Molossidae	Insectivore	Animal_feeder	F	OldWorld	FMNH234393	Guano cave 3 Chyulu Hills National Park			Lutzetal2019	V4	PRJEB32520
PWW.3341.FecalFTA	PWW.3341	Otomops_harrisoni	Otomops	Molossidae	Insectivore	Animal_feeder	F	OldWorld	FMNH234392	Guano cave 3 Chyulu Hills National Park			Lutzetal2019	V4	PRJEB32520
PWW.3340.FecalFTA	PWW.3340	Otomops_harrisoni	Otomops	Molossidae	Insectivore	Animal_feeder	F	OldWorld	FMNH234391	Guano cave 3 Chyulu Hills National Park			Lutzetal2019	V4	PRJEB32520
PWW.3339.FecalFTA	PWW.3339	Otomops_harrisoni	Otomops	Molossidae	Insectivore	Animal_feeder	F	OldWorld	FMNH234390	Guano cave 3 Chyulu Hills National Park			Lutzetal2019	V4	PRJEB32520
PWW.3338.FecalFTA	PWW.3338	Otomops_harrisoni	Otomops	Molossidae	Insectivore	Animal_feeder	F	OldWorld	FMNH234389	Guano cave 3 Chyulu Hills National Park			Lutzetal2019	V4	PRJEB32520
PWW.3337.FecalFTA	PWW.3337	Otomops_harrisoni	Otomops	Molossidae	Insectivore	Animal_feeder	F	OldWorld	FMNH234388	Guano cave 3 Chyulu Hills National Park			Lutzetal2019	V4	PRJEB32520
PWW.3335.FecalFTA	PWW.3335	Otomops_harrisoni	Otomops	Molossidae	Insectivore	Animal_feeder	F	OldWorld	FMNH234386	Guano cave 3 Chyulu Hills National Park			Lutzetal2019	V4	PRJEB32520
PWW.3334.FecalFTA	PWW.3334	Otomops_harrisoni	Otomops	Molossidae	Insectivore	Animal_feeder	F	OldWorld	FMNH234385	Guano cave 3 Chyulu Hills National Park			Lutzetal2019	V4	PRJEB32520
PWW.3333.FecalFTA	PWW.3333	Otomops_harrisoni	Otomops	Molossidae	Insectivore	Animal_feeder	F	OldWorld	FMNH234384	Guano cave 3 Chyulu Hills National Park			Lutzetal2019	V4	PRJEB32520
PWW.3332.FecalFTA	PWW.3332	Otomops_harrisoni	Otomops	Molossidae	Insectivore	Animal_feeder	F	OldWorld	FMNH234383	Guano cave 3 Chyulu Hills National Park			Lutzetal2019	V4	PRJEB32520
PWW.3331.FecalFTA	PWW.3331	Otomops_harrisoni	Otomops	Molossidae	Insectivore	Animal_feeder	F	OldWorld	FMNH234382	Guano cave 3 Chyulu Hills National Park			Lutzetal2019	V4	PRJEB32520
PWW.3330.FecalFTA	PWW.3330	Otomops_harrisoni	Otomops	Molossidae	Insectivore	Animal_feeder	M	OldWorld	FMNH234381	Guano cave 3 Chyulu Hills National Park			Lutzetal2019	V4	PRJEB32520
PWW.3326.FecalFTA	PWW.3326	Otomops_harrisoni	Otomops	Molossidae	Insectivore	Animal_feeder	F	OldWorld	FMNH234377	Guano cave 3 Chyulu Hills National Park			Lutzetal2019	V4	PRJEB32520
PWW.3324.FecalFTA	PWW.3324	Otomops_harrisoni	Otomops	Molossidae	Insectivore	Animal_feeder	M	OldWorld	FMNH234375	Guano cave 3 Chyulu Hills National Park			Lutzetal2019	V4	PRJEB32520
PWW.3348.FecalFTA	PWW.3348	Otomops_harrisoni	Otomops	Molossidae	Insectivore	Animal_feeder	M	OldWorld	FMNH234399	Guano cave 3 Chyulu Hills National Park			Lutzetal2019	V4	PRJEB32520
PWW.3355.FecalFTA	PWW.3355	Rhinolophus_clivosus	Rhinolophus	Rhinolophidae	Insectivore	Animal_feeder	F	OldWorld	FMNH233824	Guano cave 3 Chyulu Hills National Park			Lutzetal2019	V4	PRJEB32520
PWW.3357.FecalFTA	PWW.3357	Rhinolophus_eloquens	Rhinolophus	Rhinolophidae	Insectivore	Animal_feeder	M	OldWorld	FMNH233825	Guano cave 3 Chyulu Hills National Park			Lutzetal2019	V4	PRJEB32520
PWW.3354.FecalFTA	PWW.3354	Rhinolophus_eloquens	Rhinolophus	Rhinolophidae	Insectivore	Animal_feeder	M	OldWorld	FMNH233823	Guano cave 3 Chyulu Hills National Park			Lutzetal2019	V4	PRJEB32520
PWW.3493.FecalFTA	PWW.3493	Miniopterus_africanus	Miniopterus	Miniopteridae	Insectivore	Animal_feeder	M	OldWorld	FMNH234789	Diatomite cave Gilgil			Lutzetal2019	V4	PRJEB32520
PWW.3502.FecalFTA	PWW.3502	Miniopterus_africanus	Miniopterus	Miniopteridae	Insectivore	Animal_feeder	M	OldWorld	FMNH234797	Diatomite cave Gilgil			Lutzetal2019	V4	PRJEB32520
PWW.3495.FecalFTA	PWW.3495	Miniopterus_africanus	Miniopterus	Miniopteridae	Insectivore	Animal_feeder	F	OldWorld	FMNH234791	Diatomite cave Gilgil			Lutzetal2019	V4	PRJEB32520
PWW.3481.FecalFTA.1	PWW.3481	Miniopterus_africanus	Miniopterus	Miniopteridae	Insectivore	Animal_feeder	M	OldWorld	FMNH234785	Diatomite cave Gilgil			Lutzetal2019	V4	PRJEB32520
PWW.3481.FecalFTA.2	PWW.3481	Miniopterus_africanus	Miniopterus	Miniopteridae	Insectivore	Animal_feeder	M	OldWorld	FMNH234785	Diatomite cave Gilgil			Lutzetal2019	V4	PRJEB32520
PWW.3500.FecalFTA	PWW.3500	Miniopterus_africanus	Miniopterus	Miniopteridae	Insectivore	Animal_feeder	F	OldWorld	FMNH234795	Diatomite cave Gilgil			Lutzetal2019	V4	PRJEB32520
PWW.3497.FecalFTA	PWW.3497	Miniopterus_africanus	Miniopterus	Miniopteridae	Insectivore	Animal_feeder	F	OldWorld	FMNH234792	Diatomite cave Gilgil			Lutzetal2019	V4	PRJEB32520
PWW.3494.FecalFTA	PWW.3494	Miniopterus_africanus	Miniopterus	Miniopteridae	Insectivore	Animal_feeder	F	OldWorld	FMNH234790	Diatomite cave Gilgil			Lutzetal2019	V4	PRJEB32520
PWW.3492.FecalFTA	PWW.3492	Miniopterus_africanus	Miniopterus	Miniopteridae	Insectivore	Animal_feeder	F	OldWorld	FMNH234788	Diatomite cave Gilgil			Lutzetal2019	V4	PRJEB32520
PWW.3499.FecalFTA	PWW.3499	Miniopterus_africanus	Miniopterus	Miniopteridae	Insectivore	Animal_feeder	F	OldWorld	FMNH234794	Diatomite cave Gilgil			Lutzetal2019	V4	PRJEB32520
PWW.3491.FecalFTA	PWW.3491	Miniopterus_africanus	Miniopterus	Miniopteridae	Insectivore	Animal_feeder	F	OldWorld	FMNH234787	Diatomite cave Gilgil			Lutzetal2019	V4	PRJEB32520
PWW.3487.FecalFTA	PWW.3487	Miniopterus_africanus	Miniopterus	Miniopteridae	Insectivore	Animal_feeder	M	OldWorld	FMNH234786	Diatomite cave Gilgil			Lutzetal2019	V4	PRJEB32520
PWW.3501.FecalFTA	PWW.3501	Miniopterus_africanus	Miniopterus	Miniopteridae	Insectivore	Animal_feeder	M	OldWorld	FMNH234796	Diatomite cave Gilgil			Lutzetal2019	V4	PRJEB32520
PWW.3498.FecalFTA	PWW.3498	Miniopterus_africanus	Miniopterus	Miniopteridae	Insectivore	Animal_feeder	F	OldWorld	FMNH234793	Diatomite cave Gilgil			Lutzetal2019	V4	PRJEB32520
PWW.3461.FecalFTA	PWW.3461	Rhinolophus_eloquens	Rhinolophus	Rhinolophidae	Insectivore	Animal_feeder	M	OldWorld	FMNH233799	Diatomite cave Gilgil			Lutzetal2019	V4	PRJEB32520
PWW.3478.FecalFTA	PWW.3478	Rhinolophus_eloquens	Rhinolophus	Rhinolophidae	Insectivore	Animal_feeder	M	OldWorld	FMNH233805	Diatomite cave Gilgil			Lutzetal2019	V4	PRJEB32520
PWW.3476.FecalFTA	PWW.3476	Rhinolophus_eloquens	Rhinolophus	Rhinolophidae	Insectivore	Animal_feeder	M	OldWorld	FMNH233803	Diatomite cave Gilgil			Lutzetal2019	V4	PRJEB32520
PWW.3460.FecalFTA	PWW.3460	Rhinolophus_eloquens	Rhinolophus	Rhinolophidae	Insectivore	Animal_feeder	F	OldWorld	FMNH233798	Diatomite cave Gilgil			Lutzetal2019	V4	PRJEB32520
PWW.3459.FecalFTA	PWW.3459	Rhinolophus_eloquens	Rhinolophus	Rhinolophidae	Insectivore	Animal_feeder	M	OldWorld	FMNH233797	Diatomite cave Gilgil			Lutzetal2019	V4	PRJEB32520
PWW.3490.FecalFTA	PWW.3490	Rhinolophus_eloquens	Rhinolophus	Rhinolophidae	Insectivore	Animal_feeder	M	OldWorld	FMNH233807	Diatomite cave Gilgil			Lutzetal2019	V4	PRJEB32520
PWW.3479.FecalFTA	PWW.3479	Rhinolophus_eloquens	Rhinolophus	Rhinolophidae	Insectivore	Animal_feeder	M	OldWorld	FMNH233806	Diatomite cave Gilgil			Lutzetal2019	V4	PRJEB32520
PWW.3477.FecalFTA	PWW.3477	Rhinolophus_eloquens	Rhinolophus	Rhinolophidae	Insectivore	Animal_feeder	M	OldWorld	FMNH233804	Diatomite cave Gilgil			Lutzetal2019	V4	PRJEB32520
PWW.3465.FecalFTA	PWW.3465	Rhinolophus_eloquens	Rhinolophus	Rhinolophidae	Insectivore	Animal_feeder	F	OldWorld	FMNH233802	Diatomite cave Gilgil			Lutzetal2019	V4	PRJEB32520
PWW.3463.FecalFTA	PWW.3463	Rhinolophus_eloquens	Rhinolophus	Rhinolophidae	Insectivore	Animal_feeder	M	OldWorld	FMNH233801	Diatomite cave Gilgil			Lutzetal2019	V4	PRJEB32520
PWW.3462.FecalFTA	PWW.3462	Rhinolophus_eloquens	Rhinolophus	Rhinolophidae	Insectivore	Animal_feeder	M	OldWorld	FMNH233800	Diatomite cave Gilgil			Lutzetal2019	V4	PRJEB32520
PWW.3468.FecalFTA	PWW.3468	Rhinolophus_landeri	Rhinolophus	Rhinolophidae	Insectivore	Animal_feeder	F	OldWorld	FMNH233886	Diatomite cave Gilgil			Lutzetal2019	V4	PRJEB32520
PWW.3474.FecalFTA	PWW.3474	Rhinolophus_landeri	Rhinolophus	Rhinolophidae	Insectivore	Animal_feeder	M	OldWorld	FMNH233892	Diatomite cave Gilgil			Lutzetal2019	V4	PRJEB32520
PWW.3473.FecalFTA	PWW.3473	Rhinolophus_landeri	Rhinolophus	Rhinolophidae	Insectivore	Animal_feeder	M	OldWorld	FMNH233891	Diatomite cave Gilgil			Lutzetal2019	V4	PRJEB32520
PWW.3471.FecalFTA	PWW.3471	Rhinolophus_landeri	Rhinolophus	Rhinolophidae	Insectivore	Animal_feeder	F	OldWorld	FMNH233889	Diatomite cave Gilgil			Lutzetal2019	V4	PRJEB32520
PWW.3470.FecalFTA	PWW.3470	Rhinolophus_landeri	Rhinolophus	Rhinolophidae	Insectivore	Animal_feeder	M	OldWorld	FMNH233888	Diatomite cave Gilgil			Lutzetal2019	V4	PRJEB32520
PWW.3469.FecalFTA	PWW.3469	Rhinolophus_landeri	Rhinolophus	Rhinolophidae	Insectivore	Animal_feeder	F	OldWorld	FMNH233887	Diatomite cave Gilgil			Lutzetal2019	V4	PRJEB32520
PWW.3467.FecalFTA	PWW.3467	Rhinolophus_landeri	Rhinolophus	Rhinolophidae	Insectivore	Animal_feeder	M	OldWorld	FMNH233885	Diatomite cave Gilgil			Lutzetal2019	V4	PRJEB32520
PWW.3466.FecalFTA	PWW.3466	Rhinolophus_landeri	Rhinolophus	Rhinolophidae	Insectivore	Animal_feeder	M	OldWorld	FMNH233884	Diatomite cave Gilgil			Lutzetal2019	V4	PRJEB32520
PWW.3464.FecalFTA	PWW.3464	Rhinolophus_landeri	Rhinolophus	Rhinolophidae	Insectivore	Animal_feeder	M	OldWorld	FMNH233883	Diatomite cave Gilgil			Lutzetal2019	V4	PRJEB32520
PWW.3505.FecalFTA.1	PWW.3505	Miniopterus_natalensis	Miniopterus	Miniopteridae	Insectivore	Animal_feeder	Unknown	OldWorld	FMNH234904	Diatomite cave Gilgil			Lutzetal2019	V4	PRJEB32520
PWW.3505.FecalFTA.2	PWW.3505	Miniopterus_natalensis	Miniopterus	Miniopteridae	Insectivore	Animal_feeder	Unknown	OldWorld	FMNH234904	Diatomite cave Gilgil			Lutzetal2019	V4	PRJEB32520
PWW.3484.FecalFTA	PWW.3484	Miniopterus_natalensis	Miniopterus	Miniopteridae	Insectivore	Animal_feeder	M	OldWorld	FMNH234896	Diatomite cave Gilgil			Lutzetal2019	V4	PRJEB32520
PWW.3496.FecalFTA	PWW.3496	Miniopterus_natalensis	Miniopterus	Miniopteridae	Insectivore	Animal_feeder	F	OldWorld	FMNH234901	Diatomite cave Gilgil			Lutzetal2019	V4	PRJEB32520
PWW.3489.FecalFTA	PWW.3489	Miniopterus_natalensis	Miniopterus	Miniopteridae	Insectivore	Animal_feeder	M	OldWorld	FMNH234900	Diatomite cave Gilgil			Lutzetal2019	V4	PRJEB32520
PWW.3482.FecalFTA	PWW.3482	Miniopterus_natalensis	Miniopterus	Miniopteridae	Insectivore	Animal_feeder	M	OldWorld	FMNH234894	Diatomite cave Gilgil			Lutzetal2019	V4	PRJEB32520
PWW.3480.FecalFTA	PWW.3480	Miniopterus_natalensis	Miniopterus	Miniopteridae	Insectivore	Animal_feeder	M	OldWorld	FMNH234893	Diatomite cave Gilgil			Lutzetal2019	V4	PRJEB32520
PWW.3488.FecalFTA	PWW.3488	Miniopterus_natalensis	Miniopterus	Miniopteridae	Insectivore	Animal_feeder	F	OldWorld	FMNH234899	Diatomite cave Gilgil			Lutzetal2019	V4	PRJEB32520
PWW.3486.FecalFTA	PWW.3486	Miniopterus_natalensis	Miniopterus	Miniopteridae	Insectivore	Animal_feeder	F	OldWorld	FMNH234898	Diatomite cave Gilgil			Lutzetal2019	V4	PRJEB32520
PWW.3503.FecalFTA	PWW.3503	Miniopterus_natalensis	Miniopterus	Miniopteridae	Insectivore	Animal_feeder	F	OldWorld	FMNH234902	Diatomite cave Gilgil			Lutzetal2019	V4	PRJEB32520
PWW.3483.FecalFTA	PWW.3483	Miniopterus_natalensis	Miniopterus	Miniopteridae	Insectivore	Animal_feeder	M	OldWorld	FMNH234895	Diatomite cave Gilgil			Lutzetal2019	V4	PRJEB32520
PWW.3504.FecalFTA	PWW.3504	Miniopterus_natalensis	Miniopterus	Miniopteridae	Insectivore	Animal_feeder	M	OldWorld	FMNH234903	Diatomite cave Gilgil			Lutzetal2019	V4	PRJEB32520
PWW.3485.FecalFTA	PWW.3485	Miniopterus_natalensis	Miniopterus	Miniopteridae	Insectivore	Animal_feeder	M	OldWorld	FMNH234897	Diatomite cave Gilgil			Lutzetal2019	V4	PRJEB32520
PWW.3448.FecalFTA	PWW.3448	Miniopterus_africanus	Miniopterus	Miniopteridae	Insectivore	Animal_feeder	F	OldWorld	FMNH234784	Kariandusi mines Gilgil			Lutzetal2019	V4	PRJEB32520
PWW.3447.FecalFTA	PWW.3447	Rhinolophus_landeri	Rhinolophus	Rhinolophidae	Insectivore	Animal_feeder	F	OldWorld	FMNH233882	Kariandusi mines Gilgil			Lutzetal2019	V4	PRJEB32520
PWW.3451.FecalFTA	PWW.3451	Miniopterus_natalensis	Miniopterus	Miniopteridae	Insectivore	Animal_feeder	M	OldWorld	FMNH234885	Kariandusi mines Gilgil			Lutzetal2019	V4	PRJEB32520
PWW.3457.FecalFTA	PWW.3457	Miniopterus_natalensis	Miniopterus	Miniopteridae	Insectivore	Animal_feeder	F	OldWorld	FMNH234891	Kariandusi mines Gilgil			Lutzetal2019	V4	PRJEB32520
PWW.3455.FecalFTA	PWW.3455	Miniopterus_natalensis	Miniopterus	Miniopteridae	Insectivore	Animal_feeder	F	OldWorld	FMNH234889	Kariandusi mines Gilgil			Lutzetal2019	V4	PRJEB32520
PWW.3454.FecalFTA	PWW.3454	Miniopterus_natalensis	Miniopterus	Miniopteridae	Insectivore	Animal_feeder	F	OldWorld	FMNH234888	Kariandusi mines Gilgil			Lutzetal2019	V4	PRJEB32520
PWW.3453.FecalFTA	PWW.3453	Miniopterus_natalensis	Miniopterus	Miniopteridae	Insectivore	Animal_feeder	M	OldWorld	FMNH234887	Kariandusi mines Gilgil			Lutzetal2019	V4	PRJEB32520
PWW.3452.FecalFTA	PWW.3452	Miniopterus_natalensis	Miniopterus	Miniopteridae	Insectivore	Animal_feeder	M	OldWorld	FMNH234886	Kariandusi mines Gilgil			Lutzetal2019	V4	PRJEB32520
PWW.3450.FecalFTA.1	PWW.3450	Miniopterus_natalensis	Miniopterus	Miniopteridae	Insectivore	Animal_feeder	M	OldWorld	FMNH234884	Kariandusi mines Gilgil			Lutzetal2019	V4	PRJEB32520
PWW.3450.FecalFTA.2	PWW.3450	Miniopterus_natalensis	Miniopterus	Miniopteridae	Insectivore	Animal_feeder	M	OldWorld	FMNH234884	Kariandusi mines Gilgil			Lutzetal2019	V4	PRJEB32520
PWW.3449.FecalFTA	PWW.3449	Miniopterus_natalensis	Miniopterus	Miniopteridae	Insectivore	Animal_feeder	F	OldWorld	FMNH234883	Kariandusi mines Gilgil			Lutzetal2019	V4	PRJEB32520
PWW.3458.FecalFTA	PWW.3458	Miniopterus_natalensis	Miniopterus	Miniopteridae	Insectivore	Animal_feeder	M	OldWorld	FMNH234892	Kariandusi mines Gilgil			Lutzetal2019	V4	PRJEB32520
PWW.3456.FecalFTA	PWW.3456	Miniopterus_natalensis	Miniopterus	Miniopteridae	Insectivore	Animal_feeder	F	OldWorld	FMNH234890	Kariandusi mines Gilgil			Lutzetal2019	V4	PRJEB32520
PWW.3532.FecalFTA	PWW.3532	Hipposideros_caffer	Hipposideros	Hipposideridae	Insectivore	Animal_feeder	F	OldWorld	FMNH234011	Lion Hill cave Lake Nakuru National Park			Lutzetal2019	V4	PRJEB32520
PWW.3529.FecalFTA	PWW.3529	Hipposideros_caffer	Hipposideros	Hipposideridae	Insectivore	Animal_feeder	F	OldWorld	FMNH234008	Lion Hill cave Lake Nakuru National Park			Lutzetal2019	V4	PRJEB32520
PWW.3528.FecalFTA	PWW.3528	Hipposideros_caffer	Hipposideros	Hipposideridae	Insectivore	Animal_feeder	F	OldWorld	FMNH234007	Lion Hill cave Lake Nakuru National Park			Lutzetal2019	V4	PRJEB32520
PWW.3527.FecalFTA	PWW.3527	Hipposideros_caffer	Hipposideros	Hipposideridae	Insectivore	Animal_feeder	F	OldWorld	FMNH234006	Lion Hill cave Lake Nakuru National Park			Lutzetal2019	V4	PRJEB32520
PWW.3522.FecalFTA	PWW.3522	Hipposideros_caffer	Hipposideros	Hipposideridae	Insectivore	Animal_feeder	M	OldWorld	FMNH234001	Lion Hill cave Lake Nakuru National Park			Lutzetal2019	V4	PRJEB32520
PWW.3520.FecalFTA	PWW.3520	Hipposideros_caffer	Hipposideros	Hipposideridae	Insectivore	Animal_feeder	F	OldWorld	FMNH233999	Lion Hill cave Lake Nakuru National Park			Lutzetal2019	V4	PRJEB32520
PWW.3531.FecalFTA	PWW.3531	Hipposideros_caffer	Hipposideros	Hipposideridae	Insectivore	Animal_feeder	F	OldWorld	FMNH234010	Lion Hill cave Lake Nakuru National Park			Lutzetal2019	V4	PRJEB32520
PWW.3530.FecalFTA	PWW.3530	Hipposideros_caffer	Hipposideros	Hipposideridae	Insectivore	Animal_feeder	F	OldWorld	FMNH234009	Lion Hill cave Lake Nakuru National Park			Lutzetal2019	V4	PRJEB32520
PWW.3526.FecalFTA	PWW.3526	Hipposideros_caffer	Hipposideros	Hipposideridae	Insectivore	Animal_feeder	F	OldWorld	FMNH234005	Lion Hill cave Lake Nakuru National Park			Lutzetal2019	V4	PRJEB32520
PWW.3525.FecalFTA	PWW.3525	Hipposideros_caffer	Hipposideros	Hipposideridae	Insectivore	Animal_feeder	M	OldWorld	FMNH234004	Lion Hill cave Lake Nakuru National Park			Lutzetal2019	V4	PRJEB32520
PWW.3524.FecalFTA	PWW.3524	Hipposideros_caffer	Hipposideros	Hipposideridae	Insectivore	Animal_feeder	F	OldWorld	FMNH234003	Lion Hill cave Lake Nakuru National Park			Lutzetal2019	V4	PRJEB32520
PWW.3523.FecalFTA	PWW.3523	Hipposideros_caffer	Hipposideros	Hipposideridae	Insectivore	Animal_feeder	F	OldWorld	FMNH234002	Lion Hill cave Lake Nakuru National Park			Lutzetal2019	V4	PRJEB32520
PWW.3521.FecalFTA	PWW.3521	Hipposideros_caffer	Hipposideros	Hipposideridae	Insectivore	Animal_feeder	F	OldWorld	FMNH234000	Lion Hill cave Lake Nakuru National Park			Lutzetal2019	V4	PRJEB32520
PWW.3539.FecalFTA	PWW.3539	Rhinolophus_eloquens	Rhinolophus	Rhinolophidae	Insectivore	Animal_feeder	F	OldWorld	FMNH233810	Lion Hill cave Lake Nakuru National Park			Lutzetal2019	V4	PRJEB32520
PWW.3549.FecalFTA	PWW.3549	Rhinolophus_eloquens	Rhinolophus	Rhinolophidae	Insectivore	Animal_feeder	F	OldWorld	FMNH233706	Lion Hill cave Lake Nakuru National Park			Lutzetal2019	V4	PRJEB32520
PWW.3548.FecalFTA	PWW.3548	Rhinolophus_eloquens	Rhinolophus	Rhinolophidae	Insectivore	Animal_feeder	F	OldWorld	FMNH233705	Lion Hill cave Lake Nakuru National Park			Lutzetal2019	V4	PRJEB32520
PWW.3547.FecalFTA	PWW.3547	Rhinolophus_eloquens	Rhinolophus	Rhinolophidae	Insectivore	Animal_feeder	M	OldWorld	FMNH233704	Lion Hill cave Lake Nakuru National Park			Lutzetal2019	V4	PRJEB32520
PWW.3546.FecalFTA	PWW.3546	Rhinolophus_eloquens	Rhinolophus	Rhinolophidae	Insectivore	Animal_feeder	F	OldWorld	FMNH233703	Lion Hill cave Lake Nakuru National Park			Lutzetal2019	V4	PRJEB32520
PWW.3545.FecalFTA	PWW.3545	Rhinolophus_eloquens	Rhinolophus	Rhinolophidae	Insectivore	Animal_feeder	F	OldWorld	FMNH233702	Lion Hill cave Lake Nakuru National Park			Lutzetal2019	V4	PRJEB32520
PWW.3544.FecalFTA	PWW.3544	Rhinolophus_eloquens	Rhinolophus	Rhinolophidae	Insectivore	Animal_feeder	M	OldWorld	FMNH233701	Lion Hill cave Lake Nakuru National Park			Lutzetal2019	V4	PRJEB32520
PWW.3543.FecalFTA	PWW.3543	Rhinolophus_eloquens	Rhinolophus	Rhinolophidae	Insectivore	Animal_feeder	F	OldWorld	FMNH233700	Lion Hill cave Lake Nakuru National Park			Lutzetal2019	V4	PRJEB32520
PWW.3542.FecalFTA	PWW.3542	Rhinolophus_eloquens	Rhinolophus	Rhinolophidae	Insectivore	Animal_feeder	F	OldWorld	FMNH233813	Lion Hill cave Lake Nakuru National Park			Lutzetal2019	V4	PRJEB32520
PWW.3541.FecalFTA	PWW.3541	Rhinolophus_eloquens	Rhinolophus	Rhinolophidae	Insectivore	Animal_feeder	F	OldWorld	FMNH233812	Lion Hill cave Lake Nakuru National Park			Lutzetal2019	V4	PRJEB32520
PWW.3540.FecalFTA	PWW.3540	Rhinolophus_eloquens	Rhinolophus	Rhinolophidae	Insectivore	Animal_feeder	M	OldWorld	FMNH233811	Lion Hill cave Lake Nakuru National Park			Lutzetal2019	V4	PRJEB32520
PWW.3538.FecalFTA	PWW.3538	Rhinolophus_eloquens	Rhinolophus	Rhinolophidae	Insectivore	Animal_feeder	F	OldWorld	FMNH233809	Lion Hill cave Lake Nakuru National Park			Lutzetal2019	V4	PRJEB32520
PWW.3537.FecalFTA	PWW.3537	Nycteris_thebaica	Nycteris	Nycteridae	Insectivore	Animal_feeder	F	OldWorld	FMNH234209	Lion Hill cave Lake Nakuru National Park			Lutzetal2019	V4	PRJEB32520
PWW.3536.FecalFTA	PWW.3536	Nycteris_thebaica	Nycteris	Nycteridae	Insectivore	Animal_feeder	F	OldWorld	FMNH234208	Lion Hill cave Lake Nakuru National Park			Lutzetal2019	V4	PRJEB32520
PWW.3535.FecalFTA.1	PWW.3535	Nycteris_thebaica	Nycteris	Nycteridae	Insectivore	Animal_feeder	F	OldWorld	FMNH234207	Lion Hill cave Lake Nakuru National Park			Lutzetal2019	V4	PRJEB32520
PWW.3535.FecalFTA.2	PWW.3535	Nycteris_thebaica	Nycteris	Nycteridae	Insectivore	Animal_feeder	F	OldWorld	FMNH234207	Lion Hill cave Lake Nakuru National Park			Lutzetal2019	V4	PRJEB32520
PWW.3534.FecalFTA	PWW.3534	Nycteris_thebaica	Nycteris	Nycteridae	Insectivore	Animal_feeder	M	OldWorld	FMNH234206	Lion Hill cave Lake Nakuru National Park			Lutzetal2019	V4	PRJEB32520
PWW.3533.FecalFTA.1	PWW.3533	Nycteris_thebaica	Nycteris	Nycteridae	Insectivore	Animal_feeder	F	OldWorld	FMNH234205	Lion Hill cave Lake Nakuru National Park			Lutzetal2019	V4	PRJEB32520
PWW.3533.FecalFTA.2	PWW.3533	Nycteris_thebaica	Nycteris	Nycteridae	Insectivore	Animal_feeder	F	OldWorld	FMNH234205	Lion Hill cave Lake Nakuru National Park			Lutzetal2019	V4	PRJEB32520
PWW.3518.FecalFTA	PWW.3518	Rhinolophus_eloquens	Rhinolophus	Rhinolophidae	Insectivore	Animal_feeder	M	OldWorld	FMNH233808	Monkey Bridge campsite Soysambu Conservancy			Lutzetal2019	V4	PRJEB32520
PWW.3508.FecalFTA	PWW.3508	Hipposideros_caffer	Hipposideros	Hipposideridae	Insectivore	Animal_feeder	M	OldWorld	FMNH233988	Pipeline cave Gilgil			Lutzetal2019	V4	PRJEB32520
PWW.3517.FecalFTA	PWW.3517	Hipposideros_caffer	Hipposideros	Hipposideridae	Insectivore	Animal_feeder	F	OldWorld	FMNH233997	Pipeline cave Gilgil			Lutzetal2019	V4	PRJEB32520
PWW.3516.FecalFTA	PWW.3516	Hipposideros_caffer	Hipposideros	Hipposideridae	Insectivore	Animal_feeder	F	OldWorld	FMNH233996	Pipeline cave Gilgil			Lutzetal2019	V4	PRJEB32520
PWW.3515.FecalFTA	PWW.3515	Hipposideros_caffer	Hipposideros	Hipposideridae	Insectivore	Animal_feeder	M	OldWorld	FMNH233995	Pipeline cave Gilgil			Lutzetal2019	V4	PRJEB32520
PWW.3513.FecalFTA	PWW.3513	Hipposideros_caffer	Hipposideros	Hipposideridae	Insectivore	Animal_feeder	F	OldWorld	FMNH233993	Pipeline cave Gilgil			Lutzetal2019	V4	PRJEB32520
PWW.3512.FecalFTA	PWW.3512	Hipposideros_caffer	Hipposideros	Hipposideridae	Insectivore	Animal_feeder	M	OldWorld	FMNH233992	Pipeline cave Gilgil			Lutzetal2019	V4	PRJEB32520
PWW.3511.FecalFTA	PWW.3511	Hipposideros_caffer	Hipposideros	Hipposideridae	Insectivore	Animal_feeder	F	OldWorld	FMNH233991	Pipeline cave Gilgil			Lutzetal2019	V4	PRJEB32520
PWW.3510.FecalFTA	PWW.3510	Hipposideros_caffer	Hipposideros	Hipposideridae	Insectivore	Animal_feeder	M	OldWorld	FMNH233990	Pipeline cave Gilgil			Lutzetal2019	V4	PRJEB32520
PWW.3509.FecalFTA	PWW.3509	Hipposideros_caffer	Hipposideros	Hipposideridae	Insectivore	Animal_feeder	F	OldWorld	FMNH233989	Pipeline cave Gilgil			Lutzetal2019	V4	PRJEB32520
PWW.3507.FecalFTA	PWW.3507	Hipposideros_caffer	Hipposideros	Hipposideridae	Insectivore	Animal_feeder	M	OldWorld	FMNH233987	Pipeline cave Gilgil			Lutzetal2019	V4	PRJEB32520
PWW.3506.FecalFTA	PWW.3506	Hipposideros_caffer	Hipposideros	Hipposideridae	Insectivore	Animal_feeder	M	OldWorld	FMNH233986	Pipeline cave Gilgil			Lutzetal2019	V4	PRJEB32520
PWW.3630.FecalFTA	PWW.3630	Rousettus_aegyptiacus	Rousettus	Pteropodidae	Frugivore	Plant_feeder	M	OldWorld	FMNH233629	Kitum cave Mount Elgon National Park			Lutzetal2019	V4	PRJEB32520
PWW.3628.FecalFTA	PWW.3628	Rousettus_aegyptiacus	Rousettus	Pteropodidae	Frugivore	Plant_feeder	F	OldWorld	FMNH233627	Kitum cave Mount Elgon National Park			Lutzetal2019	V4	PRJEB32520
PWW.3627.FecalFTA	PWW.3627	Rousettus_aegyptiacus	Rousettus	Pteropodidae	Frugivore	Plant_feeder	M	OldWorld	FMNH233626	Kitum cave Mount Elgon National Park			Lutzetal2019	V4	PRJEB32520
PWW.3632.FecalFTA	PWW.3632	Rousettus_aegyptiacus	Rousettus	Pteropodidae	Frugivore	Plant_feeder	M	OldWorld	FMNH233631	Kitum cave Mount Elgon National Park			Lutzetal2019	V4	PRJEB32520
PWW.3631.FecalFTA	PWW.3631	Rousettus_aegyptiacus	Rousettus	Pteropodidae	Frugivore	Plant_feeder	M	OldWorld	FMNH233630	Kitum cave Mount Elgon National Park			Lutzetal2019	V4	PRJEB32520
PWW.3629.FecalFTA	PWW.3629	Rousettus_aegyptiacus	Rousettus	Pteropodidae	Frugivore	Plant_feeder	F	OldWorld	FMNH233628	Kitum cave Mount Elgon National Park			Lutzetal2019	V4	PRJEB32520
PWW.3638.FecalFTA	PWW.3638	Rousettus_aegyptiacus	Rousettus	Pteropodidae	Frugivore	Plant_feeder	F	OldWorld	FMNH233637	Makingeny cave Mount Elgon National Park			Lutzetal2019	V4	PRJEB32520
PWW.3639.FecalFTA	PWW.3639	Rousettus_aegyptiacus	Rousettus	Pteropodidae	Frugivore	Plant_feeder	F	OldWorld	FMNH233638	Makingeny cave Mount Elgon National Park			Lutzetal2019	V4	PRJEB32520
PWW.3642.FecalFTA	PWW.3642	Rousettus_aegyptiacus	Rousettus	Pteropodidae	Frugivore	Plant_feeder	F	OldWorld	FMNH233641	Makingeny cave Mount Elgon National Park			Lutzetal2019	V4	PRJEB32520
PWW.3641.FecalFTA	PWW.3641	Rousettus_aegyptiacus	Rousettus	Pteropodidae	Frugivore	Plant_feeder	F	OldWorld	FMNH233640	Makingeny cave Mount Elgon National Park			Lutzetal2019	V4	PRJEB32520
PWW.3637.FecalFTA	PWW.3637	Rousettus_aegyptiacus	Rousettus	Pteropodidae	Frugivore	Plant_feeder	F	OldWorld	FMNH233636	Makingeny cave Mount Elgon National Park			Lutzetal2019	V4	PRJEB32520
PWW.3636.FecalFTA	PWW.3636	Rousettus_aegyptiacus	Rousettus	Pteropodidae	Frugivore	Plant_feeder	F	OldWorld	FMNH233635	Makingeny cave Mount Elgon National Park			Lutzetal2019	V4	PRJEB32520
PWW.3635.FecalFTA	PWW.3635	Rousettus_aegyptiacus	Rousettus	Pteropodidae	Frugivore	Plant_feeder	F	OldWorld	FMNH233634	Makingeny cave Mount Elgon National Park			Lutzetal2019	V4	PRJEB32520
PWW.3634.FecalFTA	PWW.3634	Rousettus_aegyptiacus	Rousettus	Pteropodidae	Frugivore	Plant_feeder	F	OldWorld	FMNH233633	Makingeny cave Mount Elgon National Park			Lutzetal2019	V4	PRJEB32520
PWW.3633.FecalFTA	PWW.3633	Rousettus_aegyptiacus	Rousettus	Pteropodidae	Frugivore	Plant_feeder	F	OldWorld	FMNH233632	Makingeny cave Mount Elgon National Park			Lutzetal2019	V4	PRJEB32520
PWW.3607.FecalFTA	PWW.3607	Rhinolophus_clivosus acrotis	Rhinolophus	Rhinolophidae	Insectivore	Animal_feeder	F	OldWorld	FMNH233654	Kitum cave Mount Elgon National Park			Lutzetal2019	V4	PRJEB32520
PWW.3624.FecalFTA	PWW.3624	Rhinolophus_clivosus acrotis	Rhinolophus	Rhinolophidae	Insectivore	Animal_feeder	F	OldWorld	FMNH233660	Kitum cave Mount Elgon National Park			Lutzetal2019	V4	PRJEB32520
PWW.3625.FecalFTA	PWW.3625	Rhinolophus_clivosus acrotis	Rhinolophus	Rhinolophidae	Insectivore	Animal_feeder	F	OldWorld	FMNH233661	Kitum cave Mount Elgon National Park			Lutzetal2019	V4	PRJEB32520
PWW.3623.FecalFTA	PWW.3623	Rhinolophus_clivosus acrotis	Rhinolophus	Rhinolophidae	Insectivore	Animal_feeder	F	OldWorld	FMNH233673	Kitum cave Mount Elgon National Park			Lutzetal2019	V4	PRJEB32520
PWW.3618.FecalFTA	PWW.3618	Rhinolophus_clivosus acrotis	Rhinolophus	Rhinolophidae	Insectivore	Animal_feeder	M	OldWorld	FMNH233655	Kitum cave Mount Elgon National Park			Lutzetal2019	V4	PRJEB32520
PWW.3626.FecalFTA	PWW.3626	Rhinolophus_clivosus acrotis	Rhinolophus	Rhinolophidae	Insectivore	Animal_feeder	F	OldWorld	FMNH233662	Kitum cave Mount Elgon National Park			Lutzetal2019	V4	PRJEB32520
PWW.3622.FecalFTA	PWW.3622	Rhinolophus_clivosus acrotis	Rhinolophus	Rhinolophidae	Insectivore	Animal_feeder	F	OldWorld	FMNH233659	Kitum cave Mount Elgon National Park			Lutzetal2019	V4	PRJEB32520
PWW.3621.FecalFTA	PWW.3621	Rhinolophus_clivosus acrotis	Rhinolophus	Rhinolophidae	Insectivore	Animal_feeder	F	OldWorld	FMNH233658	Kitum cave Mount Elgon National Park			Lutzetal2019	V4	PRJEB32520
PWW.3620.FecalFTA	PWW.3620	Rhinolophus_clivosus acrotis	Rhinolophus	Rhinolophidae	Insectivore	Animal_feeder	F	OldWorld	FMNH233657	Kitum cave Mount Elgon National Park			Lutzetal2019	V4	PRJEB32520
PWW.3619.FecalFTA	PWW.3619	Rhinolophus_clivosus acrotis	Rhinolophus	Rhinolophidae	Insectivore	Animal_feeder	M	OldWorld	FMNH233656	Kitum cave Mount Elgon National Park			Lutzetal2019	V4	PRJEB32520
PWW.3604.FecalFTA	PWW.3604	Hipposideros_caffer	Hipposideros	Hipposideridae	Insectivore	Animal_feeder	F	OldWorld	FMNH234013	Makingeny cave Mount Elgon National Park			Lutzetal2019	V4	PRJEB32520
PWW.3613.FecalFTA	PWW.3613	Hipposideros_caffer	Hipposideros	Hipposideridae	Insectivore	Animal_feeder	M	OldWorld	FMNH234021	Makingeny cave Mount Elgon National Park			Lutzetal2019	V4	PRJEB32520
PWW.3612.FecalFTA	PWW.3612	Hipposideros_caffer	Hipposideros	Hipposideridae	Insectivore	Animal_feeder	M	OldWorld	FMNH234020	Makingeny cave Mount Elgon National Park			Lutzetal2019	V4	PRJEB32520
PWW.3611.FecalFTA	PWW.3611	Hipposideros_caffer	Hipposideros	Hipposideridae	Insectivore	Animal_feeder	F	OldWorld	FMNH234019	Makingeny cave Mount Elgon National Park			Lutzetal2019	V4	PRJEB32520
PWW.3610.FecalFTA	PWW.3610	Hipposideros_caffer	Hipposideros	Hipposideridae	Insectivore	Animal_feeder	F	OldWorld	FMNH234018	Makingeny cave Mount Elgon National Park			Lutzetal2019	V4	PRJEB32520
PWW.3609.FecalFTA	PWW.3609	Hipposideros_caffer	Hipposideros	Hipposideridae	Insectivore	Animal_feeder	F	OldWorld	FMNH234017	Makingeny cave Mount Elgon National Park			Lutzetal2019	V4	PRJEB32520
PWW.3608.FecalFTA	PWW.3608	Hipposideros_caffer	Hipposideros	Hipposideridae	Insectivore	Animal_feeder	F	OldWorld	FMNH234016	Makingeny cave Mount Elgon National Park			Lutzetal2019	V4	PRJEB32520
PWW.3606.FecalFTA	PWW.3606	Hipposideros_caffer	Hipposideros	Hipposideridae	Insectivore	Animal_feeder	F	OldWorld	FMNH234015	Makingeny cave Mount Elgon National Park			Lutzetal2019	V4	PRJEB32520
PWW.3605.FecalFTA	PWW.3605	Hipposideros_caffer	Hipposideros	Hipposideridae	Insectivore	Animal_feeder	M	OldWorld	FMNH234014	Makingeny cave Mount Elgon National Park			Lutzetal2019	V4	PRJEB32520
PWW.3603.FecalFTA	PWW.3603	Hipposideros_caffer	Hipposideros	Hipposideridae	Insectivore	Animal_feeder	F	OldWorld	FMNH234012	Makingeny cave Mount Elgon National Park			Lutzetal2019	V4	PRJEB32520
Vampyr5	D142	Desmodus_rotundus	Desmodus	Phyllostomidae	Sanguivore	Animal_feeder	M	NewWorld	None	Ka'kabish Archaeological Reserve; Orange Walk District, Belize			Ingalaetal2019	V4	PRJNA506223.
Vampyr6	D130	Desmodus_rotundus	Desmodus	Phyllostomidae	Sanguivore	Animal_feeder	M	NewWorld	None	Lamanai Archaeological Reserve; Orange Walk District, Belize			Ingalaetal2019	V4	PRJNA506223.
Vampyr9	D132	Desmodus_rotundus	Desmodus	Phyllostomidae	Sanguivore	Animal_feeder	M	NewWorld	None	Ka'kabish Archaeological Reserve; Orange Walk District, Belize			Ingalaetal2019	V4	PRJNA506223.
Vampyr10	D10Male	Desmodus_rotundus	Desmodus	Phyllostomidae	Sanguivore	Animal_feeder	M	NewWorld	None	Lamanai Archaeological Reserve; Orange Walk District, Belize			Ingalaetal2019	V4	PRJNA506223.
Vampyr11	D3Male	Desmodus_rotundus	Desmodus	Phyllostomidae	Sanguivore	Animal_feeder	M	NewWorld	None	Lamanai Archaeological Reserve; Orange Walk District, Belize			Ingalaetal2019	V4	PRJNA506223.
Vampyr12	D138	Desmodus_rotundus	Desmodus	Phyllostomidae	Sanguivore	Animal_feeder	M	NewWorld	None	Ka'kabish Archaeological Reserve; Orange Walk District, Belize			Ingalaetal2019	V4	PRJNA506223.
Vampyr13	D133	Desmodus_rotundus	Desmodus	Phyllostomidae	Sanguivore	Animal_feeder	M	NewWorld	None	Ka'kabish Archaeological Reserve; Orange Walk District, Belize			Ingalaetal2019	V4	PRJNA506223.
Vampyr14	QQM	Desmodus_rotundus	Desmodus	Phyllostomidae	Sanguivore	Animal_feeder	M	NewWorld	None	Lamanai Archaeological Reserve; Orange Walk District, Belize			Ingalaetal2019	V4	PRJNA506223.
Vampyr15	D140	Desmodus_rotundus	Desmodus	Phyllostomidae	Sanguivore	Animal_feeder	M	NewWorld	None	Ka'kabish Archaeological Reserve; Orange Walk District, Belize			Ingalaetal2019	V4	PRJNA506223.
Vampyr18	D151	Desmodus_rotundus	Desmodus	Phyllostomidae	Sanguivore	Animal_feeder	F	NewWorld	None	Lamanai Archaeological Reserve; Orange Walk District, Belize			Ingalaetal2019	V4	PRJNA506223.
Vampyr23	D157	Desmodus_rotundus	Desmodus	Phyllostomidae	Sanguivore	Animal_feeder	M	NewWorld	None	Lamanai Archaeological Reserve; Orange Walk District, Belize			Ingalaetal2019	V4	PRJNA506223.
Vampyr24	D5Male	Desmodus_rotundus	Desmodus	Phyllostomidae	Sanguivore	Animal_feeder	M	NewWorld	None	Lamanai Archaeological Reserve; Orange Walk District, Belize			Ingalaetal2019	V4	PRJNA506223.
Vampyr25	D155	Desmodus_rotundus	Desmodus	Phyllostomidae	Sanguivore	Animal_feeder	M	NewWorld	None	Lamanai Archaeological Reserve; Orange Walk District, Belize			Ingalaetal2019	V4	PRJNA506223.
Vampyr26	D156	Desmodus_rotundus	Desmodus	Phyllostomidae	Sanguivore	Animal_feeder	M	NewWorld	None	Lamanai Archaeological Reserve; Orange Walk District, Belize			Ingalaetal2019	V4	PRJNA506223.
Vampyr31	D139	Desmodus_rotundus	Desmodus	Phyllostomidae	Sanguivore	Animal_feeder	F	NewWorld	None	Ka'kabish Archaeological Reserve; Orange Walk District, Belize			Ingalaetal2019	V4	PRJNA506223.
Vampyr34	D148	Desmodus_rotundus	Desmodus	Phyllostomidae	Sanguivore	Animal_feeder	M	NewWorld	None	Ka'kabish Archaeological Reserve; Orange Walk District, Belize			Ingalaetal2019	V4	PRJNA506223.
Vampyr35	D2Male	Desmodus_rotundus	Desmodus	Phyllostomidae	Sanguivore	Animal_feeder	M	NewWorld	None	Lamanai Archaeological Reserve; Orange Walk District, Belize			Ingalaetal2019	V4	PRJNA506223.
Vampyr37	D135	Desmodus_rotundus	Desmodus	Phyllostomidae	Sanguivore	Animal_feeder	M	NewWorld	None	Ka'kabish Archaeological Reserve; Orange Walk District, Belize			Ingalaetal2019	V4	PRJNA506223.
Vampyr38	D131	Desmodus_rotundus	Desmodus	Phyllostomidae	Sanguivore	Animal_feeder	M	NewWorld	None	Ka'kabish Archaeological Reserve; Orange Walk District, Belize			Ingalaetal2019	V4	PRJNA506223.
Vampyr39	D137	Desmodus_rotundus	Desmodus	Phyllostomidae	Sanguivore	Animal_feeder	M	NewWorld	None	Ka'kabish Archaeological Reserve; Orange Walk District, Belize			Ingalaetal2019	V4	PRJNA506223.
Vampyr40	D143	Desmodus_rotundus	Desmodus	Phyllostomidae	Sanguivore	Animal_feeder	M	NewWorld	None	Ka'kabish Archaeological Reserve; Orange Walk District, Belize			Ingalaetal2019	V4	PRJNA506223.
Vampyr42	D154	Desmodus_rotundus	Desmodus	Phyllostomidae	Sanguivore	Animal_feeder	M	NewWorld	None	Lamanai Archaeological Reserve; Orange Walk District, Belize			Ingalaetal2019	V4	PRJNA506223.
Vampyr44	XXMale	Desmodus_rotundus	Desmodus	Phyllostomidae	Sanguivore	Animal_feeder	M	NewWorld	None	Lamanai Archaeological Reserve; Orange Walk District, Belize			Ingalaetal2019	V4	PRJNA506223.
Vampyr46	D136	Desmodus_rotundus	Desmodus	Phyllostomidae	Sanguivore	Animal_feeder	M	NewWorld	None	Ka'kabish Archaeological Reserve; Orange Walk District, Belize			Ingalaetal2019	V4	PRJNA506223.
Vampyr47	D134	Desmodus_rotundus	Desmodus	Phyllostomidae	Sanguivore	Animal_feeder	M	NewWorld	None	Ka'kabish Archaeological Reserve; Orange Walk District, Belize			Ingalaetal2019	V4	PRJNA506223.
Vampyr49	D141	Desmodus_rotundus	Desmodus	Phyllostomidae	Sanguivore	Animal_feeder	M	NewWorld	None	Ka'kabish Archaeological Reserve; Orange Walk District, Belize			Ingalaetal2019	V4	PRJNA506223.
Vampyr50	D146	Desmodus_rotundus	Desmodus	Phyllostomidae	Sanguivore	Animal_feeder	M	NewWorld	None	Ka'kabish Archaeological Reserve; Orange Walk District, Belize			Ingalaetal2019	V4	PRJNA506223.
Vampyr51	D153	Desmodus_rotundus	Desmodus	Phyllostomidae	Sanguivore	Animal_feeder	F	NewWorld	None	Lamanai Archaeological Reserve; Orange Walk District, Belize			Ingalaetal2019	V4	PRJNA506223.
Vampyr52	D110	Desmodus_rotundus	Desmodus	Phyllostomidae	Sanguivore	Animal_feeder	M	NewWorld	None	Lamanai Archaeological Reserve; Orange Walk District, Belize			Ingalaetal2019	V4	PRJNA506223.
Vampyr55	D147	Desmodus_rotundus	Desmodus	Phyllostomidae	Sanguivore	Animal_feeder	M	NewWorld	None	Ka'kabish Archaeological Reserve; Orange Walk District, Belize			Ingalaetal2019	V4	PRJNA506223.
